# Supplementary material for: Integrating Human Proteomes with Genome-Wide Association Data Reveals Prioritized Therapeutic Candidates for Lung Squamous Cell Carcinoma
Source: Biology (Basel). 2025 Nov 21;14(12):1640. doi: 10.3390/biology14121640 (PMC12730066; doi:10.3390/biology14121640)
Supplement: Supplementary file 1 [file biology-14-01640-s001.zip]

Archive with 3 entries (3 files):
- Supplementary Material-Analytical Workflow-Updated.pdf
- Supplementary Tables-updated.xlsx
- SupplementaryMaterials.pdf
