# Supplementary material for: Integrating Human Proteomes with Genome-Wide Association Data Reveals Prioritized Therapeutic Candidates for Lung Squamous Cell Carcinoma
Source: Biology (Basel). 2025 Nov 21;14(12):1640. doi: 10.3390/biology14121640 (PMC12730066; doi:10.3390/biology14121640)
Supplement: Supplementary file 1 [file biology-14-01640-s001.zip › Supplementary Tables-updated.xlsx]

## Sheet: Table of content
Supplementary Table of contents
Supplementary Table 1 Genetic instruments of plasma proteins for MR analysis.
Supplementary Table 2 Summary of modifiable risk factor datasets used in the current study.
Supplementary Table 3 Full significant MR results for LUSC.
Supplementary Table 4 Results of heterogeneity and pleiotropy analysis.
Supplementary Table 5 Results of identified proteins in the bidirectional MR analysis and Steiger filtering.
Supplementary Table 6 Colocalization analysis of LUSC-associated risk proteins.
Supplementary Table 7 Results of differential expression analysis utilizing GEO datasets.
Supplementary Table 8 Results of differential expression analysis utilizing TCGA datasets.
Supplementary Table 9 Druggability assessment of identified LUSC-assocaited proteins.
Supplementary Table 10 Results of Mendelian randomization for modifiable risk factors and LUSC-related plasma proteins.
Supplementary Table 11 Results of Mendelian randomization for identified modifiable risk factors and LUSC.
Supplementary Table 12 Results of mediation analysis of protein-LUSC via modifiable risk factors.
Supplementary Table 13 Prioritization of Novel Drug Targets for LUSC.

## Sheet: Table S1
Supplementary Table 1 Genetic instruments of plasma proteins for MR analysis.
SNP	chr.exposure	pos.exposure	beta.exposure	se.exposure	pval.exposure	eaf.exposure	effect_allele.exposure	other_allele.exposure	exposure	mr_keep.exposure	id.exposure
rs435442	19	58296461	0.303837	0.0252287	2.1e-33	0.978647	A	G	Alpha-1B-glycoprotein | Inflammation_II	TRUE	A1BG
rs4801604	19	58539415	-0.060565	0.0076864	3.29e-15	0.321735	C	T	Alpha-1B-glycoprotein | Inflammation_II	TRUE	A1BG
rs1265957	19	58347310	0.297273	0.0166904	5.8e-71	0.952234	G	A	Alpha-1B-glycoprotein | Inflammation_II	TRUE	A1BG
rs112083647	11	78481813	-0.294208	0.0343515	1.08e-17	0.0127324	A	T	Mth938 domain-containing protein | Cardiometabolic_II	TRUE	AAMDC
rs67930048	11	78699633	-0.420745	0.0187151	6.3e-112	0.0461641	T	C	Mth938 domain-containing protein | Cardiometabolic_II	TRUE	AAMDC
rs76470233	11	77237869	-0.658418	0.0133184	1e-200	0.0904457	G	C	Mth938 domain-containing protein | Cardiometabolic_II	TRUE	AAMDC
rs58559272	11	77980002	0.121569	0.00807645	3.33e-51	0.638273	T	C	Mth938 domain-containing protein | Cardiometabolic_II	TRUE	AAMDC
rs323500	17	42988528	0.131661	0.00797006	2.66e-61	0.289876	T	C	Alanyl-tRNA editing protein Aarsd1 | Oncology	TRUE	AARSD1
rs113284266	3	51096877	-0.41661	0.0318264	3.75e-39	0.0157488	T	C	Protein ABHD14B | Neurology	TRUE	ABHD14B
rs190682742	3	52052996	-1.23987	0.0362523	1e-200	0.0110262	T	C	Protein ABHD14B | Neurology	TRUE	ABHD14B
rs2229067	9	130885205	-0.177497	0.0316278	2e-08	0.014016	T	C	Tyrosine-protein kinase ABL1 | Oncology	TRUE	ABL1
rs147987341	9	133006960	-0.190811	0.0286395	2.69e-11	0.0227095	A	G	Histo-blood group ABO system transferase | Inflammation_II	TRUE	ABO
rs147043078	9	133024109	0.357813	0.0373531	9.78e-22	0.011252	A	G	Histo-blood group ABO system transferase | Inflammation_II	TRUE	ABO
rs7849542	9	133167143	0.342467	0.00832825	1e-200	0.300708	A	G	Histo-blood group ABO system transferase | Inflammation_II	TRUE	ABO
rs77607486	9	133063483	0.206802	0.0330018	3.7e-10	0.0141101	T	G	Histo-blood group ABO system transferase | Inflammation_II	TRUE	ABO
rs139744914	9	133207063	-0.375853	0.0383656	1.16e-22	0.0111338	G	C	Histo-blood group ABO system transferase | Inflammation_II	TRUE	ABO
rs75685923	9	133410109	-0.354562	0.0183273	2.2e-83	0.0451523	T	C	Histo-blood group ABO system transferase | Inflammation_II	TRUE	ABO
rs7032782	9	133479446	-0.242099	0.0225186	5.86e-27	0.0308165	T	G	Histo-blood group ABO system transferase | Inflammation_II	TRUE	ABO
rs9411367	9	133243126	0.467294	0.01032	1e-200	0.165219	T	C	Histo-blood group ABO system transferase | Inflammation_II	TRUE	ABO
rs76649293	3	38169303	-0.157208	0.0165343	1.94e-21	0.0563295	G	T	3-ketoacyl-CoA thiolase, peroxisomal | Oncology	TRUE	ACAA1
rs156265	3	38129319	-0.125267	0.0108057	4.49e-31	0.144316	G	C	3-ketoacyl-CoA thiolase, peroxisomal | Oncology	TRUE	ACAA1
rs61797339	1	75724261	0.142001	0.00828067	6.45e-66	0.308149	T	G	Medium-chain specific acyl-CoA dehydrogenase, mitochondrial | Oncology_II	TRUE	ACADM
rs7894710	10	123083948	-0.15593	0.0121324	8.34e-38	0.10852	A	C	Short/branched chain specific acyl-CoA dehydrogenase, mitochondrial | Cardiometabolic_II	TRUE	ACADSB
rs7913063	10	123039167	0.37434	0.0135833	3.47e-167	0.0846732	T	A	Short/branched chain specific acyl-CoA dehydrogenase, mitochondrial | Cardiometabolic_II	TRUE	ACADSB
rs377432141	15	88905952	-0.33223	0.0478669	3.9e-12	0.00608652	T	C	Aggrecan core protein | Cardiometabolic	TRUE	ACAN
rs142050326	15	88848471	-0.182576	0.0282461	1.02e-10	0.0159441	T	C	Aggrecan core protein | Cardiometabolic	TRUE	ACAN
rs4932196	15	88710037	0.134292	0.00887053	8.94e-52	0.191085	C	T	Aggrecan core protein | Cardiometabolic	TRUE	ACAN
rs145898451	17	63823517	-0.261688	0.0377755	4.28e-12	0.010522	T	C	Angiotensin-converting enzyme | Inflammation_II	TRUE	ACE
rs67817520	17	63631768	0.153392	0.0108843	4.2e-45	0.138488	T	C	Angiotensin-converting enzyme | Inflammation_II	TRUE	ACE
rs75168245	17	63297353	-0.14033	0.0178217	3.43e-15	0.0461233	A	G	Angiotensin-converting enzyme | Inflammation_II	TRUE	ACE
rs9890187	17	64265940	0.0939485	0.0103841	1.47e-19	0.841784	G	A	Angiotensin-converting enzyme | Inflammation_II	TRUE	ACE
rs6504163	17	63468418	-0.359973	0.00782152	1e-200	0.626506	T	C	Angiotensin-converting enzyme | Inflammation_II	TRUE	ACE
rs314368	7	100850823	0.303196	0.00727726	1e-200	0.476713	G	T	Acetylcholinesterase | Inflammation_II	TRUE	ACHE
rs79570624	7	101016832	0.257331	0.0216965	1.9e-32	0.031604	C	G	Acetylcholinesterase | Inflammation_II	TRUE	ACHE
rs139972715	7	101204765	0.125606	0.0196349	1.58e-10	0.0355144	A	G	Acetylcholinesterase | Inflammation_II	TRUE	ACHE
rs73170778	7	100735935	0.14423	0.0142113	3.35e-24	0.0731033	T	C	Acetylcholinesterase | Inflammation_II	TRUE	ACHE
rs11979397	7	100141256	-0.0548031	0.0093614	4.79e-09	0.181522	T	C	Acetylcholinesterase | Inflammation_II	TRUE	ACHE
rs9358791	6	24675404	0.0675648	0.00892358	3.69e-14	0.236794	A	T	Acyl-coenzyme A thioesterase 13 | Oncology_II	TRUE	ACOT13
rs10852766	17	75955783	0.0776409	0.00808345	7.62e-22	0.65913	C	T	Peroxisomal acyl-coenzyme A oxidase 1 | Cardiometabolic	TRUE	ACOX1
rs34243815	19	11214289	0.0845528	0.0138233	9.55e-10	0.0719406	T	C	Tartrate-resistant acid phosphatase type 5 | Cardiometabolic	TRUE	ACP5
rs74181615	19	11834174	0.259069	0.0123028	1.94e-98	0.0938474	A	T	Tartrate-resistant acid phosphatase type 5 | Cardiometabolic	TRUE	ACP5
rs572779063	19	11465104	0.202936	0.0364804	2.65e-08	0.0118736	T	A	Tartrate-resistant acid phosphatase type 5 | Cardiometabolic	TRUE	ACP5
rs149642807	19	11573034	-0.48273	0.0111908	1e-200	0.119306	A	G	Tartrate-resistant acid phosphatase type 5 | Cardiometabolic	TRUE	ACP5
rs8112501	19	11543845	-0.106278	0.0161854	5.16e-11	0.0533825	C	A	Tartrate-resistant acid phosphatase type 5 | Cardiometabolic	TRUE	ACP5
rs137987097	1	147647455	-0.699115	0.0360587	9.71e-84	0.0126291	A	T	Lysophosphatidic acid phosphatase type 6 | Oncology	TRUE	ACP6
rs146706258	1	147811485	-1.13388	0.0279247	1e-200	0.0194257	A	G	Lysophosphatidic acid phosphatase type 6 | Oncology	TRUE	ACP6
rs116509906	1	147851279	0.343026	0.0204796	5.7e-63	0.0358965	A	T	Lysophosphatidic acid phosphatase type 6 | Oncology	TRUE	ACP6
rs114677688	1	147084716	0.220885	0.0315086	2.38e-12	0.0160736	G	C	Lysophosphatidic acid phosphatase type 6 | Oncology	TRUE	ACP6
rs74660908	1	147915412	-0.243581	0.0261455	1.2e-20	0.0226903	T	G	Lysophosphatidic acid phosphatase type 6 | Oncology	TRUE	ACP6
rs4950459	1	147539064	0.307023	0.00792855	1e-200	0.396641	A	T	Lysophosphatidic acid phosphatase type 6 | Oncology	TRUE	ACP6
rs587599200	1	147945887	-0.165453	0.0199545	1.12e-16	0.0457676	T	G	Lysophosphatidic acid phosphatase type 6 | Oncology	TRUE	ACP6
rs587693404	1	147460286	-0.358657	0.0401399	4.07e-19	0.0107691	T	C	Lysophosphatidic acid phosphatase type 6 | Oncology	TRUE	ACP6
rs190587447	1	147836502	0.345804	0.0285866	1.1e-33	0.0182092	T	C	Lysophosphatidic acid phosphatase type 6 | Oncology	TRUE	ACP6
rs60322015	1	147691507	0.424155	0.0295339	9.01e-47	0.0180717	T	A	Lysophosphatidic acid phosphatase type 6 | Oncology	TRUE	ACP6
rs35011601	1	147876208	-0.32252	0.0165968	4.09e-84	0.055064	C	G	Lysophosphatidic acid phosphatase type 6 | Oncology	TRUE	ACP6
rs149184726	1	147862100	-0.854481	0.0261951	1e-200	0.0212504	A	G	Lysophosphatidic acid phosphatase type 6 | Oncology	TRUE	ACP6
rs183418025	1	147949600	0.142866	0.0212331	1.71e-11	0.0374389	G	C	Lysophosphatidic acid phosphatase type 6 | Oncology	TRUE	ACP6
rs7959658	12	6645025	0.160696	0.00782974	1.32e-93	0.361059	G	A	Acrosin-binding protein | Oncology_II	TRUE	ACRBP
rs77322490	11	125831449	0.0657608	0.00628231	1.22e-25	0.189053	T	C	Acrosomal protein SP-10 | Inflammation_II	TRUE	ACRV1
rs1324551	10	88991759	-0.0602131	0.00682485	1.12e-18	0.498774	T	C	Actin, aortic smooth muscle | Cardiometabolic	TRUE	ACTA2
rs7313901	12	51530246	-0.0576585	0.0104258	3.2e-08	0.142616	C	T	Serine/threonine-protein kinase receptor R3 | Neurology	TRUE	ACVRL1
rs697628	12	51873997	-0.0650179	0.00736189	1.03e-18	0.476704	G	T	Serine/threonine-protein kinase receptor R3 | Neurology	TRUE	ACVRL1
rs74492597	12	51891659	0.561081	0.0145497	1e-200	0.0673233	C	A	Serine/threonine-protein kinase receptor R3 | Neurology	TRUE	ACVRL1
rs145330457	12	52111310	-0.103689	0.0178691	6.53e-09	0.0444789	G	C	Serine/threonine-protein kinase receptor R3 | Neurology	TRUE	ACVRL1
rs150416778	3	51982820	-0.462066	0.0264537	2.56e-68	0.0200859	T	C	Aminoacylase-1 | Cardiometabolic	TRUE	ACY1
rs3758938	11	67634891	0.274456	0.00816017	1e-200	0.312397	G	T	N-acyl-aromatic-L-amino acid amidohydrolase | Cardiometabolic_II	TRUE	ACY3
rs2509717	11	67648904	0.235814	0.0129485	4.17e-74	0.0959488	C	T	N-acyl-aromatic-L-amino acid amidohydrolase | Cardiometabolic_II	TRUE	ACY3
rs77125470	11	66713320	0.0896272	0.0128346	2.88e-12	0.0986326	G	T	N-acyl-aromatic-L-amino acid amidohydrolase | Cardiometabolic_II	TRUE	ACY3
rs75948138	14	75063338	-1.26254	0.0357813	1e-200	0.0110197	G	C	Acylphosphatase-1 | Inflammation_II	TRUE	ACYP1
rs68179743	14	75040954	0.165864	0.0164171	5.35e-24	0.0549437	A	C	Acylphosphatase-1 | Inflammation_II	TRUE	ACYP1
rs6103803	20	44644566	-0.181506	0.00749777	1.84e-129	0.559036	C	T	Adenosine deaminase | Inflammation	TRUE	ADA
rs73113339	20	44631548	-0.17814	0.0208952	1.52e-17	0.0326148	C	T	Adenosine deaminase | Inflammation	TRUE	ADA
rs3212183	20	44406498	-0.04983	0.00750996	3.24e-11	0.565083	T	C	Adenosine deaminase | Inflammation	TRUE	ADA
rs117371410	20	44455696	1.08386	0.0273495	1e-200	0.0195759	T	C	Adenosine deaminase | Inflammation	TRUE	ADA
rs112239935	20	44478952	1.03292	0.0195805	1e-200	0.0387824	T	G	Adenosine deaminase | Inflammation	TRUE	ADA
rs183214927	20	44486986	-0.230311	0.0258425	5.01e-19	0.0217611	A	T	Adenosine deaminase | Inflammation	TRUE	ADA
rs2041144	22	17242284	-0.163254	0.0075859	9.95e-103	0.511085	G	C	Adenosine deaminase 2 | Cardiometabolic	TRUE	ADA2
rs737963	22	17228881	0.206755	0.00757212	3.72e-164	0.61157	C	T	Adenosine deaminase 2 | Cardiometabolic	TRUE	ADA2
rs10427997	22	17178473	0.111343	0.00760686	1.63e-48	0.36714	G	A	Adenosine deaminase 2 | Cardiometabolic	TRUE	ADA2
rs11244909	10	126256024	0.129391	0.00780317	9.42e-62	0.609433	C	T	Disintegrin and metalloproteinase domain-containing protein 12 | Inflammation_II	TRUE	ADAM12
rs7895449	10	125968380	-0.0769405	0.00797068	4.78e-22	0.370749	T	C	Disintegrin and metalloproteinase domain-containing protein 12 | Inflammation_II	TRUE	ADAM12
rs7082031	10	126350148	-0.104229	0.00766704	4.32e-42	0.551224	C	T	Disintegrin and metalloproteinase domain-containing protein 12 | Inflammation_II	TRUE	ADAM12
rs2364407	1	156000329	-0.157651	0.0122798	1e-37	0.89305	C	T	Disintegrin and metalloproteinase domain-containing protein 15 | Cardiometabolic	TRUE	ADAM15
rs138190332	1	155632058	-0.513268	0.0259079	2.38e-87	0.022137	A	G	Disintegrin and metalloproteinase domain-containing protein 15 | Cardiometabolic	TRUE	ADAM15
rs2242194	1	155017821	0.354267	0.0078648	1e-200	0.368448	G	C	Disintegrin and metalloproteinase domain-containing protein 15 | Cardiometabolic	TRUE	ADAM15
rs56033137	1	154768881	0.0593696	0.00769816	1.24e-14	0.40744	C	T	Disintegrin and metalloproteinase domain-containing protein 15 | Cardiometabolic	TRUE	ADAM15
rs112315110	1	155992792	-0.190952	0.0317209	1.75e-09	0.0164816	C	T	Disintegrin and metalloproteinase domain-containing protein 15 | Cardiometabolic	TRUE	ADAM15
rs11264327	1	155122631	-0.304527	0.00774236	1e-200	0.39907	A	G	Disintegrin and metalloproteinase domain-containing protein 15 | Cardiometabolic	TRUE	ADAM15
rs75081745	7	88615942	-0.186706	0.033737	3.13e-08	0.0128305	A	G	Disintegrin and metalloproteinase domain-containing protein 22 | Neurology	TRUE	ADAM22
rs2235048	7	87509195	-0.297982	0.00757417	1e-200	0.453777	A	G	Disintegrin and metalloproteinase domain-containing protein 22 | Neurology	TRUE	ADAM22
rs143939037	7	87248197	-0.192506	0.0232262	1.15e-16	0.0286983	T	C	Disintegrin and metalloproteinase domain-containing protein 22 | Neurology	TRUE	ADAM22
rs17327624	7	87587501	-0.219194	0.00965512	4.26e-114	0.196958	T	G	Disintegrin and metalloproteinase domain-containing protein 22 | Neurology	TRUE	ADAM22
rs28381736	7	87689689	-0.307297	0.0291284	5.09e-26	0.0172224	G	A	Disintegrin and metalloproteinase domain-containing protein 22 | Neurology	TRUE	ADAM22
rs73210678	7	88561153	-0.193576	0.017461	1.46e-28	0.0497772	A	G	Disintegrin and metalloproteinase domain-containing protein 22 | Neurology	TRUE	ADAM22
rs540472572	2	206679356	0.536612	0.0536915	1.61e-23	0.00664618	T	G	Disintegrin and metalloproteinase domain-containing protein 23 | Inflammation	TRUE	ADAM23
rs117203002	2	206272094	0.302088	0.00767685	1e-200	0.411177	A	T	Disintegrin and metalloproteinase domain-containing protein 23 | Inflammation	TRUE	ADAM23
rs71429735	2	206689744	-0.702321	0.0357307	5.14e-86	0.0119398	A	G	Disintegrin and metalloproteinase domain-containing protein 23 | Inflammation	TRUE	ADAM23
rs148565219	2	206726719	-0.651248	0.0276577	1.36e-122	0.0190491	G	A	Disintegrin and metalloproteinase domain-containing protein 23 | Inflammation	TRUE	ADAM23
rs141950547	2	206516844	-1.06438	0.0247643	1e-200	0.0243764	T	C	Disintegrin and metalloproteinase domain-containing protein 23 | Inflammation	TRUE	ADAM23
rs78652356	2	206664962	0.790707	0.0299802	2.7e-153	0.0158969	G	A	Disintegrin and metalloproteinase domain-containing protein 23 | Inflammation	TRUE	ADAM23
rs114956296	2	206103006	-0.506363	0.0212891	4.76e-125	0.0328905	A	G	Disintegrin and metalloproteinase domain-containing protein 23 | Inflammation	TRUE	ADAM23
rs13408952	2	207288497	0.220408	0.0295166	8.19e-14	0.016619	T	C	Disintegrin and metalloproteinase domain-containing protein 23 | Inflammation	TRUE	ADAM23
rs4419219	2	206432056	-0.187922	0.0256629	2.43e-13	0.0221005	A	G	Disintegrin and metalloproteinase domain-containing protein 23 | Inflammation	TRUE	ADAM23
rs3008373	10	133247368	-0.538762	0.0137711	1e-200	0.918793	C	T	Disintegrin and metalloproteinase domain-containing protein 8 | Neurology	TRUE	ADAM8
rs111298409	10	133251241	-0.217736	0.0241872	2.21e-19	0.0284403	A	G	Disintegrin and metalloproteinase domain-containing protein 8 | Neurology	TRUE	ADAM8
rs41299432	10	133535875	-0.269087	0.0327925	2.29e-16	0.0147879	C	T	Disintegrin and metalloproteinase domain-containing protein 8 | Neurology	TRUE	ADAM8
rs118007277	10	133267241	-0.26953	0.0239456	2.16e-29	0.0253088	A	G	Disintegrin and metalloproteinase domain-containing protein 8 | Neurology	TRUE	ADAM8
rs10745296	10	133388829	-0.244253	0.0107329	1.21e-114	0.841049	A	G	Disintegrin and metalloproteinase domain-containing protein 8 | Neurology	TRUE	ADAM8
rs141625332	10	133520755	0.357121	0.0461791	1.05e-14	0.00781843	T	C	Disintegrin and metalloproteinase domain-containing protein 8 | Neurology	TRUE	ADAM8
rs12779986	10	133330402	-0.183143	0.0160374	3.33e-30	0.934493	C	A	Disintegrin and metalloproteinase domain-containing protein 8 | Neurology	TRUE	ADAM8
rs117392723	8	39365376	-0.124363	0.0204047	1.1e-09	0.0348903	T	G	Disintegrin and metalloproteinase domain-containing protein 9 | Oncology_II	TRUE	ADAM9
rs112392635	8	39066130	0.206682	0.0250817	1.72e-16	0.0236436	G	T	Disintegrin and metalloproteinase domain-containing protein 9 | Oncology_II	TRUE	ADAM9
rs141636923	8	39072702	-0.148166	0.0269995	4.07e-08	0.0203515	G	A	Disintegrin and metalloproteinase domain-containing protein 9 | Oncology_II	TRUE	ADAM9
rs72640004	8	39080587	-0.115079	0.0190654	1.58e-09	0.0394721	T	C	Disintegrin and metalloproteinase domain-containing protein 9 | Oncology_II	TRUE	ADAM9
rs117318607	8	39089755	0.399152	0.0257817	4.59e-54	0.0221521	G	A	Disintegrin and metalloproteinase domain-containing protein 9 | Oncology_II	TRUE	ADAM9
rs112991094	8	38958547	-0.142488	0.0258192	3.42e-08	0.0225887	T	C	Disintegrin and metalloproteinase domain-containing protein 9 | Oncology_II	TRUE	ADAM9
rs400852	21	26843740	0.0484363	0.0088238	4.04e-08	0.257298	G	A	A disintegrin and metalloproteinase with thrombospondin motifs 1 | Inflammation_II	TRUE	ADAMTS1
rs1611115	9	133635393	0.0683977	0.00921826	1.17e-13	0.793892	C	T	A disintegrin and metalloproteinase with thrombospondin motifs 13 | Cardiometabolic	TRUE	ADAMTS13
rs117134959	9	133508935	0.187194	0.0282156	3.26e-11	0.0199133	G	A	A disintegrin and metalloproteinase with thrombospondin motifs 13 | Cardiometabolic	TRUE	ADAMTS13
rs10901263	9	133326035	0.158927	0.00848248	2.53e-78	0.255567	A	G	A disintegrin and metalloproteinase with thrombospondin motifs 13 | Cardiometabolic	TRUE	ADAMTS13
rs4962130	9	133328771	-1.22647	0.029857	1e-200	0.0160971	C	T	A disintegrin and metalloproteinase with thrombospondin motifs 13 | Cardiometabolic	TRUE	ADAMTS13
rs117993921	9	133131462	-0.217529	0.0266456	3.25e-16	0.0197859	T	C	A disintegrin and metalloproteinase with thrombospondin motifs 13 | Cardiometabolic	TRUE	ADAMTS13
rs34008151	9	133478465	-0.135043	0.0221595	1.1e-09	0.0298967	T	C	A disintegrin and metalloproteinase with thrombospondin motifs 13 | Cardiometabolic	TRUE	ADAMTS13
rs73044885	11	130474168	0.192702	0.0173208	9.43e-29	0.0548853	A	G	A disintegrin and metalloproteinase with thrombospondin motifs 15 | Oncology	TRUE	ADAMTS15
rs3794132	11	130897857	0.0786467	0.00808689	2.35e-22	0.67513	C	G	A disintegrin and metalloproteinase with thrombospondin motifs 15 | Oncology	TRUE	ADAMTS15
rs16875264	5	5290697	0.287411	0.0206472	4.78e-44	0.0301308	C	T	A disintegrin and metalloproteinase with thrombospondin motifs 16 | Cardiometabolic	TRUE	ADAMTS16
rs6555331	5	5154345	0.0804541	0.00713201	1.63e-29	0.454756	C	T	A disintegrin and metalloproteinase with thrombospondin motifs 16 | Cardiometabolic	TRUE	ADAMTS16
rs40468	5	4982701	-0.122806	0.00745287	5.3e-61	0.338347	G	A	A disintegrin and metalloproteinase with thrombospondin motifs 16 | Cardiometabolic	TRUE	ADAMTS16
rs16875213	5	5280338	-0.0963434	0.0140345	6.66e-12	0.0682897	A	G	A disintegrin and metalloproteinase with thrombospondin motifs 16 | Cardiometabolic	TRUE	ADAMTS16
rs4656993	1	161206347	-0.118273	0.00765875	8.42e-54	0.585738	G	A	A disintegrin and metalloproteinase with thrombospondin motifs 4 | Inflammation_II	TRUE	ADAMTS4
rs2282578	11	130865796	0.17262	0.00760741	5.48e-114	0.41643	T	A	A disintegrin and metalloproteinase with thrombospondin motifs 8 | Oncology	TRUE	ADAMTS8
rs188303660	11	130402514	0.362432	0.0456387	2e-15	0.00827402	T	C	A disintegrin and metalloproteinase with thrombospondin motifs 8 | Oncology	TRUE	ADAMTS8
rs182462979	11	130396363	0.390077	0.0417746	9.85e-21	0.00846636	T	C	A disintegrin and metalloproteinase with thrombospondin motifs 8 | Oncology	TRUE	ADAMTS8
rs17139325	11	130319024	0.215152	0.0227958	3.79e-21	0.0279256	C	T	A disintegrin and metalloproteinase with thrombospondin motifs 8 | Oncology	TRUE	ADAMTS8
rs150289036	11	130259413	0.140964	0.0257603	4.45e-08	0.0221716	T	G	A disintegrin and metalloproteinase with thrombospondin motifs 8 | Oncology	TRUE	ADAMTS8
rs55773438	11	130444845	0.407202	0.0367194	1.41e-28	0.0107872	G	A	A disintegrin and metalloproteinase with thrombospondin motifs 8 | Oncology	TRUE	ADAMTS8
rs7130658	11	130388128	0.433065	0.00967721	1e-200	0.805016	C	T	A disintegrin and metalloproteinase with thrombospondin motifs 8 | Oncology	TRUE	ADAMTS8
rs117056648	11	130182750	0.119126	0.019354	7.5e-10	0.0410068	G	A	A disintegrin and metalloproteinase with thrombospondin motifs 8 | Oncology	TRUE	ADAMTS8
rs1989787	9	133634290	-0.0474615	0.0078063	1.2e-09	0.348872	T	C	ADAMTS-like protein 2 | Cardiometabolic_II	TRUE	ADAMTSL2
rs2027962	9	133720519	-0.055328	0.00768285	5.96e-13	0.370608	A	C	ADAMTS-like protein 2 | Cardiometabolic_II	TRUE	ADAMTSL2
rs1008250	9	133532712	0.10608	0.0085307	1.68e-35	0.282086	G	A	ADAMTS-like protein 2 | Cardiometabolic_II	TRUE	ADAMTSL2
rs12067556	1	150642059	0.188563	0.00781546	1.3e-128	0.348122	A	G	ADAMTS-like protein 4 | Cardiometabolic_II	TRUE	ADAMTSL4
rs12044791	1	150276027	0.306096	0.0434215	1.8e-12	0.00781407	C	T	ADAMTS-like protein 4 | Cardiometabolic_II	TRUE	ADAMTSL4
rs4587566	1	151220702	-0.337518	0.0258407	5.47e-39	0.0215094	G	C	ADAMTS-like protein 4 | Cardiometabolic_II	TRUE	ADAMTSL4
rs6664145	1	150042628	-0.32893	0.0374558	1.61e-18	0.0114364	T	C	ADAMTS-like protein 4 | Cardiometabolic_II	TRUE	ADAMTSL4
rs197198	19	1505875	0.325288	0.00759597	1e-200	0.441194	C	T	ADAMTS-like protein 5 | Cardiometabolic_II	TRUE	ADAMTSL5
rs4807927	19	1423200	0.105299	0.0141641	1.05e-13	0.0768285	G	A	ADAMTS-like protein 5 | Cardiometabolic_II	TRUE	ADAMTSL5
rs58976815	19	1509250	-0.10628	0.00980937	2.36e-27	0.716219	G	A	ADAMTS-like protein 5 | Cardiometabolic_II	TRUE	ADAMTSL5
rs60516720	19	1533298	-0.0567814	0.00959959	3.32e-09	0.189737	T	C	ADAMTS-like protein 5 | Cardiometabolic_II	TRUE	ADAMTSL5
rs1263339	4	2916247	-0.17659	0.00933079	7.04e-80	0.186454	C	G	Alpha-adducin | Inflammation_II	TRUE	ADD1
rs79754580	4	2764943	0.0453627	0.00805376	1.78e-08	0.290912	A	C	Alpha-adducin | Inflammation_II	TRUE	ADD1
rs147902843	6	68882995	0.506412	0.0475054	1.56e-26	0.00740739	A	G	Adhesion G protein-coupled receptor B3 | Neurology	TRUE	ADGRB3
rs12200055	6	68589636	-0.507116	0.0112678	1e-200	0.13567	A	C	Adhesion G protein-coupled receptor B3 | Neurology	TRUE	ADGRB3
rs112376926	6	69506756	0.461543	0.0234934	6.3e-86	0.0272384	T	G	Adhesion G protein-coupled receptor B3 | Neurology	TRUE	ADGRB3
rs12196744	6	69413668	-0.248243	0.0452454	4.1e-08	0.00717562	A	G	Adhesion G protein-coupled receptor B3 | Neurology	TRUE	ADGRB3
rs1403923	6	68838314	-0.391254	0.00973973	1e-200	0.191504	A	G	Adhesion G protein-coupled receptor B3 | Neurology	TRUE	ADGRB3
rs140418332	6	68583745	-0.233879	0.0324612	5.81e-13	0.0147402	T	C	Adhesion G protein-coupled receptor B3 | Neurology	TRUE	ADGRB3
rs78220871	6	69837601	0.324667	0.0360413	2.09e-19	0.0114018	T	C	Adhesion G protein-coupled receptor B3 | Neurology	TRUE	ADGRB3
rs147466572	6	69475508	-0.279432	0.0294672	2.48e-21	0.0182702	T	C	Adhesion G protein-coupled receptor B3 | Neurology	TRUE	ADGRB3
rs78514750	6	68735886	1.09876	0.0229408	1e-200	0.0287579	C	T	Adhesion G protein-coupled receptor B3 | Neurology	TRUE	ADGRB3
rs76332952	6	69240326	-0.36527	0.0365847	1.79e-23	0.0110572	A	G	Adhesion G protein-coupled receptor B3 | Neurology	TRUE	ADGRB3
rs142300612	6	69523527	-0.338607	0.0247432	1.25e-42	0.0271944	A	C	Adhesion G protein-coupled receptor B3 | Neurology	TRUE	ADGRB3
rs148858078	6	69919895	-0.216369	0.0297817	3.73e-13	0.018446	G	C	Adhesion G protein-coupled receptor B3 | Neurology	TRUE	ADGRB3
rs79551144	12	130962624	-0.957406	0.0192108	1e-200	0.0345578	G	A	Adhesion G-protein coupled receptor D1 | Inflammation_II	TRUE	ADGRD1
rs10773846	12	131103124	0.232195	0.00722881	1e-200	0.363626	C	T	Adhesion G-protein coupled receptor D1 | Inflammation_II	TRUE	ADGRD1
rs117117232	12	131006913	-0.405037	0.0360299	2.55e-29	0.00927873	C	A	Adhesion G-protein coupled receptor D1 | Inflammation_II	TRUE	ADGRD1
rs116945914	12	131188879	-0.425413	0.0294917	3.61e-47	0.0137403	A	G	Adhesion G-protein coupled receptor D1 | Inflammation_II	TRUE	ADGRD1
rs118088299	12	131619412	-0.196511	0.0264711	1.14e-13	0.0173902	C	A	Adhesion G-protein coupled receptor D1 | Inflammation_II	TRUE	ADGRD1
rs147811291	19	7104460	-0.244031	0.039361	5.65e-10	0.0096123	G	A	Adhesion G protein-coupled receptor E1 | Oncology_II	TRUE	ADGRE1
rs59055395	19	6873511	0.443796	0.0117156	1e-200	0.112525	C	T	Adhesion G protein-coupled receptor E1 | Oncology_II	TRUE	ADGRE1
rs55712503	19	6995181	-0.0930568	0.00782806	1.37e-32	0.340865	A	G	Adhesion G protein-coupled receptor E1 | Oncology_II	TRUE	ADGRE1
rs62636889	19	6955380	0.117063	0.00743795	8.23e-56	0.537074	C	G	Adhesion G protein-coupled receptor E1 | Oncology_II	TRUE	ADGRE1
rs7251607	19	14396179	0.287087	0.00842229	1e-200	0.75291	C	A	Adhesion G protein-coupled receptor E2 | Inflammation	TRUE	ADGRE2
rs117132863	19	14497145	0.123594	0.0160889	1.57e-14	0.0535925	T	C	Adhesion G protein-coupled receptor E2 | Inflammation	TRUE	ADGRE2
rs28366013	19	14381407	0.181451	0.0130089	3.23e-44	0.0958502	A	C	Adhesion G protein-coupled receptor E2 | Inflammation	TRUE	ADGRE2
rs139874002	19	14297026	-0.11304	0.0182072	5.35e-10	0.0434824	C	G	CD97 antigen | Cardiometabolic	TRUE	ADGRE5
rs58881629	19	14375732	0.22279	0.0150483	1.36e-49	0.0616113	G	A	CD97 antigen | Cardiometabolic	TRUE	ADGRE5
rs139113505	19	14388804	-0.715177	0.0280463	1.98e-143	0.0169479	T	C	CD97 antigen | Cardiometabolic	TRUE	ADGRE5
rs733464	16	57648363	0.0710144	0.00735137	4.46e-22	0.406603	T	C	Adhesion G-protein coupled receptor G1 | Oncology	TRUE	ADGRG1
rs71383252	16	57605741	-0.119513	0.0187476	1.83e-10	0.0384081	A	G	Adhesion G-protein coupled receptor G1 | Oncology	TRUE	ADGRG1
rs190913833	4	99113626	-0.333097	0.0419904	2.14e-15	0.00861998	A	T	All-trans-retinol dehydrogenase | Inflammation_II	TRUE	ADH1B
rs1229984	4	99318162	0.24475	0.0248901	8.1e-23	0.97728	C	T	All-trans-retinol dehydrogenase | Inflammation_II	TRUE	ADH1B
rs1800759	4	99144358	0.130044	0.00746332	5.38e-68	0.613069	G	T	All-trans-retinol dehydrogenase [NAD | Cardiometabolic	TRUE	ADH4
rs143257534	3	186834099	-0.614829	0.0204078	2.14e-199	0.0259864	T	C	Adiponectin | Inflammation_II	TRUE	ADIPOQ
rs17366653	3	186853027	-0.637287	0.0361774	1.87e-69	0.00946379	C	T	Adiponectin | Inflammation_II	TRUE	ADIPOQ
rs77772668	3	186829071	-0.145515	0.0242551	1.98e-09	0.019112	T	C	Adiponectin | Inflammation_II	TRUE	ADIPOQ
rs56211697	3	186712208	0.12772	0.010033	4.03e-37	0.123454	T	C	Adiponectin | Inflammation_II	TRUE	ADIPOQ
rs7926490	11	10336912	0.159271	0.00705197	6.04e-113	0.472363	T	C	ADM | Oncology	TRUE	ADM
rs34821293	11	10361690	-0.105743	0.00862506	1.48e-34	0.232545	A	C	ADM | Oncology	TRUE	ADM
rs34786658	4	7725572	0.323838	0.00765794	1e-200	0.50904	G	A	Actin filament-associated protein 1 | Inflammation_II	TRUE	AFAP1
rs2292735	4	7966148	-0.244277	0.0146539	2.17e-62	0.0744279	A	G	Actin filament-associated protein 1 | Inflammation_II	TRUE	AFAP1
rs35920302	4	7881660	-0.279322	0.0287731	2.79e-22	0.0182312	A	G	Actin filament-associated protein 1 | Inflammation_II	TRUE	AFAP1
rs149816740	4	8047103	0.347952	0.038033	5.76e-20	0.011135	T	G	Actin filament-associated protein 1 | Inflammation_II	TRUE	AFAP1
rs116794593	4	7660114	0.311413	0.0261381	9.99e-33	0.0224174	T	G	Actin filament-associated protein 1 | Inflammation_II	TRUE	AFAP1
rs138169773	4	7840154	-0.363048	0.0340118	1.34e-26	0.0133778	T	C	Actin filament-associated protein 1 | Inflammation_II	TRUE	AFAP1
rs16841175	4	7773372	-0.391342	0.00956045	1e-200	0.201586	T	C	Actin filament-associated protein 1 | Inflammation_II	TRUE	AFAP1
rs13132712	4	73480179	0.336036	0.0262031	1.2e-37	0.979125	C	T	Afamin | Inflammation_II	TRUE	AFM
rs148208728	4	73427413	0.2201	0.0247411	5.78e-19	0.0234188	C	T	Afamin | Inflammation_II	TRUE	AFM
rs7692425	4	73193271	-0.27447	0.0179462	8.38e-53	0.0399596	A	T	Alpha-fetoprotein | Neurology	TRUE	AFP
rs12506899	4	73453566	-0.186045	0.00713109	4.83e-150	0.396859	G	T	Alpha-fetoprotein | Neurology	TRUE	AFP
rs9266050	6	31351268	-0.122548	0.0122577	1.56e-23	0.119329	A	G	Advanced glycosylation end product-specific receptor | Inflammation	TRUE	AGER
rs534331448	6	32651312	-0.119601	0.00829821	4.29e-47	0.421173	C	T	Advanced glycosylation end product-specific receptor | Inflammation	TRUE	AGER
rs204993	6	32187804	-0.16995	0.00787367	2.51e-103	0.319897	G	A	Advanced glycosylation end product-specific receptor | Inflammation	TRUE	AGER
rs9274063	6	32662319	-0.116468	0.0102099	3.84e-30	0.237013	A	G	Advanced glycosylation end product-specific receptor | Inflammation	TRUE	AGER
rs533155786	6	32656261	-0.0908545	0.00897462	4.35e-24	0.335377	T	C	Advanced glycosylation end product-specific receptor | Inflammation	TRUE	AGER
rs7807123	7	16816925	0.107279	0.00773052	8.68e-44	0.566428	T	C	Anterior gradient protein 2 homolog | Neurology	TRUE	AGR2
rs2465141	1	1016184	-0.292268	0.00754993	1e-200	0.394076	G	A	Agrin | Inflammation	TRUE	AGRN
rs112904239	1	1186177	-0.189573	0.0200037	2.62e-21	0.0384704	T	C	Agrin | Inflammation	TRUE	AGRN
rs111203427	1	1030684	-0.162691	0.0114277	5.44e-46	0.835232	C	T	Agrin | Inflammation	TRUE	AGRN
rs28765128	16	67418776	0.0823002	0.0126587	7.95e-11	0.093293	T	C	Agouti-related protein | Inflammation	TRUE	AGRP
rs16957040	16	66825659	-0.147956	0.024699	2.09e-09	0.0229095	T	C	Agouti-related protein | Inflammation	TRUE	AGRP
rs77115810	16	67441899	-0.259008	0.0301088	7.81e-18	0.0153025	A	G	Agouti-related protein | Inflammation	TRUE	AGRP
rs12046036	1	230676583	0.462989	0.0113573	1e-200	0.124048	T	C	Angiotensinogen | Inflammation_II	TRUE	AGT
rs7553239	1	230781767	0.12849	0.00954784	2.78e-41	0.189098	G	A	Angiotensinogen | Inflammation_II	TRUE	AGT
rs6672758	1	230167766	-0.0792375	0.0093574	2.5e-17	0.798262	T	C	Angiotensinogen | Inflammation_II	TRUE	AGT
rs11568019	1	230714949	-0.153401	0.0151943	5.76e-24	0.0664017	T	A	Angiotensinogen | Inflammation_II	TRUE	AGT
rs55649245	2	240854128	-0.287678	0.00802437	1e-200	0.310011	A	G	Serine--pyruvate aminotransferase | Cardiometabolic	TRUE	AGXT
rs375151540	2	240909069	-0.124786	0.00786316	1.03e-56	0.654015	G	A	Serine--pyruvate aminotransferase | Cardiometabolic	TRUE	AGXT
rs147689947	20	33342667	-0.25147	0.0402482	4.16e-10	0.00971975	A	G	Adenosylhomocysteinase | Cardiometabolic	TRUE	AHCY
rs143272538	20	34022238	-1.33701	0.0310903	1e-200	0.0156169	T	C	Adenosylhomocysteinase | Cardiometabolic	TRUE	AHCY
rs2378254	20	34695845	-0.0456646	0.0078665	6.44e-09	0.35549	A	G	Adenosylhomocysteinase | Cardiometabolic	TRUE	AHCY
rs74853209	11	62529129	-0.473173	0.0224177	6.84e-99	0.0280249	C	T	Neuroblast differentiation-associated protein AHNAK | Cardiometabolic_II	TRUE	AHNAK
rs11620866	14	105116589	-0.0879116	0.00885401	3.11e-23	0.24086	G	C	Protein AHNAK2 | Cardiometabolic_II	TRUE	AHNAK2
rs9805957	14	104970720	0.215521	0.00790973	1.78e-163	0.642451	C	A	Protein AHNAK2 | Cardiometabolic_II	TRUE	AHNAK2
rs6444191	3	186981822	-0.0548927	0.0077105	1.09e-12	0.400647	G	A	Alpha-2-HS-glycoprotein | Inflammation_II	TRUE	AHSG
rs61211338	3	186756732	0.158401	0.0125793	2.33e-36	0.0995682	C	G	Alpha-2-HS-glycoprotein | Inflammation_II	TRUE	AHSG
rs11918665	3	186495995	0.351315	0.0110432	1e-200	0.862857	G	A	Alpha-2-HS-glycoprotein | Inflammation_II	TRUE	AHSG
rs4686784	3	186516075	0.438829	0.00886466	1e-200	0.760924	T	G	Alpha-2-HS-glycoprotein | Inflammation_II	TRUE	AHSG
rs72790561	16	31526303	0.117633	0.0199204	3.52e-09	0.034542	A	C	Alpha-hemoglobin-stabilizing protein | Neurology	TRUE	AHSP
rs552547617	6	32511524	-0.0524421	0.00853277	7.95e-10	0.364886	A	G	Allograft inflammatory factor 1 | Oncology	TRUE	AIF1
rs181133225	6	32486987	-0.100991	0.0138081	2.6e-13	0.108728	C	T	Allograft inflammatory factor 1 | Oncology	TRUE	AIF1
rs2261033	6	31635814	-0.111464	0.00775419	7.46e-47	0.430668	G	A	Allograft inflammatory factor 1 | Oncology	TRUE	AIF1
rs7856365	9	131059539	-0.310504	0.00828445	1e-200	0.684455	A	G	Allograft inflammatory factor 1-like | Cardiometabolic_II	TRUE	AIF1L
rs10901347	9	131080795	-0.156571	0.0078364	8.22e-89	0.398898	G	A	Allograft inflammatory factor 1-like | Cardiometabolic_II	TRUE	AIF1L
rs1555104	6	151292905	-0.113963	0.0179964	2.41e-10	0.952334	C	T	A-kinase anchor protein 12 | Inflammation_II	TRUE	AKAP12
rs2229542	7	134450869	-0.586504	0.0333472	3.05e-69	0.0135078	C	T	Aldo-keto reductase family 1 member B1 | Oncology	TRUE	AKR1B1
rs782545	7	134503187	0.149314	0.0216739	5.61e-12	0.032857	G	A	Aldo-keto reductase family 1 member B1 | Oncology	TRUE	AKR1B1
rs11253048	10	5219196	-0.068129	0.0101002	1.53e-11	0.177002	G	A	Aldo-keto reductase family 1 member C4 | Cardiometabolic	TRUE	AKR1C4
rs59622577	1	19282519	-0.316627	0.012902	5.41e-133	0.097373	T	C	Aflatoxin B1 aldehyde reductase member 4 | Inflammation_II	TRUE	AKR7L
rs12404783	1	19409391	0.0627152	0.00904695	4.14e-12	0.232206	C	A	Aflatoxin B1 aldehyde reductase member 4 | Inflammation_II	TRUE	AKR7L
rs4515770	1	243523611	0.0647252	0.00927641	3.01e-12	0.217936	C	T	RAC-gamma serine/threonine-protein kinase | Oncology	TRUE	AKT3
rs183258379	3	105510233	-0.298584	0.038417	7.71e-15	0.00823877	T	G	CD166 antigen | Cardiometabolic	TRUE	ALCAM
rs34926152	3	105545332	-0.30284	0.0159911	5.54e-80	0.0485333	T	G	CD166 antigen | Cardiometabolic	TRUE	ALCAM
rs114487521	3	105354234	0.264683	0.0243765	1.83e-27	0.0211451	T	G	CD166 antigen | Cardiometabolic	TRUE	ALCAM
rs7647426	3	105366146	0.1595	0.0207631	1.57e-14	0.0285811	G	C	CD166 antigen | Cardiometabolic	TRUE	ALCAM
rs112596047	9	72933610	0.0908858	0.00817207	9.86e-29	0.265491	T	A	Retinal dehydrogenase 1 | Neurology	TRUE	ALDH1A1
rs78391389	17	19812269	0.163331	0.0166094	8.06e-23	0.0512458	C	T	Aldehyde dehydrogenase, dimeric NADP-preferring | Inflammation	TRUE	ALDH3A1
rs140206542	17	20398680	0.134234	0.0093035	3.43e-47	0.19347	A	T	Aldehyde dehydrogenase, dimeric NADP-preferring | Inflammation	TRUE	ALDH3A1
rs8081130	17	19699747	0.350288	0.0076473	1e-200	0.63188	A	G	Aldehyde dehydrogenase, dimeric NADP-preferring | Inflammation	TRUE	ALDH3A1
rs2744581	6	24502256	-0.141489	0.00761857	5.45e-77	0.518923	G	A	Succinate-semialdehyde dehydrogenase, mitochondrial | Neurology_II	TRUE	ALDH5A1
rs115456891	6	24436976	-0.237443	0.0365701	8.42e-11	0.0113201	T	C	Succinate-semialdehyde dehydrogenase, mitochondrial | Neurology_II	TRUE	ALDH5A1
rs140148638	2	232581244	0.249447	0.0324304	1.45e-14	0.0147184	A	G	Alkaline phosphatase, placental type | Oncology	TRUE	ALPP
rs141735273	2	232211802	0.209556	0.0199793	9.74e-26	0.0370843	A	G	Alkaline phosphatase, placental type | Oncology	TRUE	ALPP
rs11682750	2	232349152	-0.324803	0.00836132	1e-200	0.265458	G	C	Alkaline phosphatase, placental type | Oncology	TRUE	ALPP
rs73000817	2	231914445	0.0531116	0.00937714	1.48e-08	0.194923	A	G	Alkaline phosphatase, placental type | Oncology	TRUE	ALPP
rs115141377	2	232214999	0.249836	0.0243274	9.65e-25	0.0237756	A	G	Alkaline phosphatase, placental type | Oncology	TRUE	ALPP
rs2853368	2	232452480	0.320036	0.00818003	1e-200	0.299358	G	A	Alkaline phosphatase, placental type | Oncology	TRUE	ALPP
rs1490481	4	70395591	0.0769408	0.00857311	2.84e-19	0.716707	T	C	Ameloblastin | Inflammation	TRUE	AMBN
rs72759050	9	114058047	-0.214171	0.0219302	1.58e-22	0.0272316	A	T	Protein AMBP [Cleaved into: Alpha-1-microglobulin | Oncology	TRUE	AMBP
rs113974644	9	114331793	-0.055772	0.00826728	1.52e-11	0.264511	C	T	Protein AMBP [Cleaved into: Alpha-1-microglobulin | Oncology	TRUE	AMBP
rs141738059	9	114069727	0.41237	0.0320336	6.38e-38	0.0123865	C	T	Protein AMBP [Cleaved into: Alpha-1-microglobulin | Oncology	TRUE	AMBP
rs3762058	9	114080053	0.116696	0.0166572	2.46e-12	0.0486241	T	C	Protein AMBP [Cleaved into: Alpha-1-microglobulin | Oncology	TRUE	AMBP
rs13330457	16	56423421	-0.0513435	0.00896611	1.03e-08	0.248285	T	A	E3 ubiquitin-protein ligase AMFR | Neurology	TRUE	AMFR
rs2570972	1	109509517	0.0458459	0.00779674	4.1e-09	0.522258	G	A	Amphoterin-induced protein 1 | Neurology_II	TRUE	AMIGO1
rs4768144	12	47215275	0.11646	0.0081965	8.11e-46	0.304313	C	T	Amphoterin-induced protein 2 | Oncology	TRUE	AMIGO2
rs215384	12	47366418	0.157371	0.00763887	2.67e-94	0.41101	G	C	Amphoterin-induced protein 2 | Oncology	TRUE	AMIGO2
rs1917661	12	47108636	-0.0649885	0.0107369	1.42e-09	0.85493	T	C	Amphoterin-induced protein 2 | Oncology	TRUE	AMIGO2
rs2295828	14	102922662	0.675455	0.00839659	1e-200	0.469753	C	T	Protein amnionless [Cleaved into: Soluble protein amnionless] | Inflammation	TRUE	AMN
rs139029213	14	102753523	-0.171832	0.0291246	3.64e-09	0.0179472	G	A	Protein amnionless [Cleaved into: Soluble protein amnionless] | Inflammation	TRUE	AMN
rs145444215	14	102792569	-0.259723	0.0241148	4.76e-27	0.0265134	A	G	Protein amnionless [Cleaved into: Soluble protein amnionless] | Inflammation	TRUE	AMN
rs34334082	14	102984621	-0.441266	0.0212829	1.73e-95	0.0340587	A	G	Protein amnionless [Cleaved into: Soluble protein amnionless] | Inflammation	TRUE	AMN
rs142283868	14	103322049	-0.233851	0.0327927	9.95e-13	0.0146084	A	G	Protein amnionless [Cleaved into: Soluble protein amnionless] | Inflammation	TRUE	AMN
rs1803188	14	103137357	0.259555	0.0240424	3.61e-27	0.0272929	A	T	Protein amnionless [Cleaved into: Soluble protein amnionless] | Inflammation	TRUE	AMN
rs183344017	14	102825575	0.327239	0.0348646	6.23e-21	0.0127198	T	C	Protein amnionless [Cleaved into: Soluble protein amnionless] | Inflammation	TRUE	AMN
rs138374750	14	103192069	0.391652	0.0287394	2.74e-42	0.019253	A	G	Protein amnionless [Cleaved into: Soluble protein amnionless] | Inflammation	TRUE	AMN
rs34341375	14	102736603	0.344301	0.0279835	8.65e-35	0.0209126	A	C	Protein amnionless [Cleaved into: Soluble protein amnionless] | Inflammation	TRUE	AMN
rs74621835	14	101962712	0.185532	0.0298237	4.94e-10	0.016837	A	G	Protein amnionless [Cleaved into: Soluble protein amnionless] | Inflammation	TRUE	AMN
rs72702761	14	102680972	0.388062	0.0418716	1.9e-20	0.00849353	T	C	Protein amnionless [Cleaved into: Soluble protein amnionless] | Inflammation	TRUE	AMN
rs1353778	3	134369601	0.0610168	0.00781582	5.86e-15	0.612658	T	A	Angiomotin-like protein 2 | Oncology_II	TRUE	AMOTL2
rs61891766	11	10318532	-0.257948	0.0303531	1.92e-17	0.0158681	A	G	AMP deaminase 3 | Neurology_II	TRUE	AMPD3
rs57738856	11	10383926	-0.13156	0.0113901	7.35e-31	0.114162	T	C	AMP deaminase 3 | Neurology_II	TRUE	AMPD3
rs79057673	11	10456722	-0.37818	0.0257316	6.73e-49	0.0207693	C	G	AMP deaminase 3 | Neurology_II	TRUE	AMPD3
rs117302185	11	10459632	-0.608213	0.024072	7.48e-141	0.024695	C	A	AMP deaminase 3 | Neurology_II	TRUE	AMPD3
rs75317269	11	10525176	0.119626	0.0217047	3.56e-08	0.0309277	T	C	AMP deaminase 3 | Neurology_II	TRUE	AMPD3
rs115741229	1	104416191	-0.402876	0.0323425	1.29e-35	0.015468	A	G	Alpha-amylase 1A_Alpha-amylase 1B_Alpha-amylase 1C | Inflammation_II	TRUE	AMY1A_AMY1B_AMY1C
rs12134741	1	103514206	-0.263048	0.0446092	3.71e-09	0.00813178	A	C	Alpha-amylase 1A_Alpha-amylase 1B_Alpha-amylase 1C | Inflammation_II	TRUE	AMY1A_AMY1B_AMY1C
rs544149998	1	103885680	0.274254	0.035902	2.19e-14	0.0134489	G	A	Alpha-amylase 1A_Alpha-amylase 1B_Alpha-amylase 1C | Inflammation_II	TRUE	AMY1A_AMY1B_AMY1C
rs142394676	1	104238114	0.19036	0.0305693	4.75e-10	0.0184771	C	T	Alpha-amylase 1A_Alpha-amylase 1B_Alpha-amylase 1C | Inflammation_II	TRUE	AMY1A_AMY1B_AMY1C
rs77395797	1	103869827	-0.514456	0.0344815	2.45e-50	0.0129229	T	C	Alpha-amylase 1A_Alpha-amylase 1B_Alpha-amylase 1C | Inflammation_II	TRUE	AMY1A_AMY1B_AMY1C
rs4344361	1	103493407	0.524205	0.0135431	1e-200	0.09278	C	T	Alpha-amylase 1A_Alpha-amylase 1B_Alpha-amylase 1C | Inflammation_II	TRUE	AMY1A_AMY1B_AMY1C
rs141097223	1	103851222	-0.517952	0.0175533	2.32e-191	0.0536403	T	C	Alpha-amylase 1A_Alpha-amylase 1B_Alpha-amylase 1C | Inflammation_II	TRUE	AMY1A_AMY1B_AMY1C
rs4847148	1	103907224	-0.393303	0.0322468	3.24e-34	0.0152934	A	C	Alpha-amylase 1A_Alpha-amylase 1B_Alpha-amylase 1C | Inflammation_II	TRUE	AMY1A_AMY1B_AMY1C
rs17017163	1	104033390	0.154951	0.0263967	4.36e-09	0.0240545	C	G	Alpha-amylase 1A_Alpha-amylase 1B_Alpha-amylase 1C | Inflammation_II	TRUE	AMY1A_AMY1B_AMY1C
rs2646700	1	104420585	0.164655	0.0227844	4.95e-13	0.969462	G	A	Alpha-amylase 1A_Alpha-amylase 1B_Alpha-amylase 1C | Inflammation_II	TRUE	AMY1A_AMY1B_AMY1C
rs185455864	1	103471966	0.401289	0.0420414	1.36e-21	0.010066	A	C	Alpha-amylase 1A_Alpha-amylase 1B_Alpha-amylase 1C | Inflammation_II	TRUE	AMY1A_AMY1B_AMY1C
rs72692398	1	103481378	-0.371573	0.00896991	1e-200	0.250741	T	C	Pancreatic alpha-amylase | Cardiometabolic	TRUE	AMY2A
rs72688875	1	103235216	0.21481	0.0111789	2.74e-82	0.14107	T	C	Pancreatic alpha-amylase | Cardiometabolic	TRUE	AMY2A
rs1932471	1	104131536	-0.168855	0.00791031	4.23e-101	0.418415	A	C	Pancreatic alpha-amylase | Cardiometabolic	TRUE	AMY2A
rs192796270	1	102768618	0.161403	0.0254727	2.35e-10	0.0241091	T	C	Pancreatic alpha-amylase | Cardiometabolic	TRUE	AMY2A
rs568166518	1	103601093	-0.332064	0.0289618	1.96e-30	0.0197625	T	G	Pancreatic alpha-amylase | Cardiometabolic	TRUE	AMY2A
rs72985866	1	104046315	0.385526	0.0459664	4.98e-17	0.00809175	A	G	Pancreatic alpha-amylase | Cardiometabolic	TRUE	AMY2A
rs72692398	1	103481378	-0.3649	0.00913779	1e-200	0.251141	T	C	Alpha-amylase 2B | Cardiometabolic	TRUE	AMY2B
rs568166518	1	103601093	-0.261299	0.0295075	8.34e-19	0.0197417	T	G	Alpha-amylase 2B | Cardiometabolic	TRUE	AMY2B
rs1932471	1	104131536	-0.169286	0.00805881	5.74e-98	0.418588	A	C	Alpha-amylase 2B | Cardiometabolic	TRUE	AMY2B
rs72985866	1	104046315	0.442361	0.0468782	3.86e-21	0.00806676	A	G	Alpha-amylase 2B | Cardiometabolic	TRUE	AMY2B
rs77135783	1	102769370	0.150285	0.0259454	6.94e-09	0.0241245	T	C	Alpha-amylase 2B | Cardiometabolic	TRUE	AMY2B
rs72688875	1	103235216	0.220699	0.0114071	2.14e-83	0.140843	T	C	Alpha-amylase 2B | Cardiometabolic	TRUE	AMY2B
rs2873965	14	20725162	-0.0759262	0.00729462	2.27e-25	0.554471	C	T	Angiogenin | Cardiometabolic	TRUE	ANG
rs4981311	14	20674854	0.587708	0.0102177	1e-200	0.154822	A	G	Angiogenin | Cardiometabolic	TRUE	ANG
rs56067458	14	20628596	-0.130357	0.0139392	8.61e-21	0.076114	T	C	Angiogenin | Cardiometabolic	TRUE	ANG
rs61976936	14	20785521	-0.166229	0.0295972	1.95e-08	0.0156479	A	G	Angiogenin | Cardiometabolic	TRUE	ANG
rs12433905	14	20690144	0.530444	0.0105365	1e-200	0.143042	A	G	Angiogenin | Cardiometabolic	TRUE	ANG
rs147187831	8	107425152	0.105975	0.0183317	7.43e-09	0.043381	G	C	Angiopoietin-1 | Inflammation	TRUE	ANGPT1
rs1319745	8	107073998	0.0560846	0.00775484	4.75e-13	0.366072	G	T	Angiopoietin-1 | Inflammation	TRUE	ANGPT1
rs73184454	8	6623373	0.0903131	0.0141935	1.98e-10	0.0738684	A	G	Angiopoietin-2 | Oncology	TRUE	ANGPT2
rs2959812	8	6533781	-0.140484	0.008208	1.14e-65	0.720229	G	A	Angiopoietin-2 | Oncology	TRUE	ANGPT2
rs1968586	8	6421990	-0.156687	0.00780439	1.18e-89	0.355439	T	C	Angiopoietin-2 | Oncology	TRUE	ANGPT2
rs16852390	1	178054508	-0.072688	0.0113574	1.55e-10	0.127948	A	G	Angiopoietin-related protein 1 | Cardiometabolic	TRUE	ANGPTL1
rs871632	1	178934631	0.214752	0.0084165	1.32e-143	0.283205	C	T	Angiopoietin-related protein 1 | Cardiometabolic	TRUE	ANGPTL1
rs12753251	1	178560763	-0.284166	0.00751466	1e-200	0.534054	A	G	Angiopoietin-related protein 1 | Cardiometabolic	TRUE	ANGPTL1
rs571858	9	126930553	-0.0548668	0.00818204	2e-11	0.720972	G	A	Angiopoietin-related protein 2 | Inflammation	TRUE	ANGPTL2
rs626787	1	62435572	-0.288744	0.00724519	1e-200	0.354457	G	C	Angiopoietin-related protein 3 | Cardiometabolic	TRUE	ANGPTL3
rs2012767	1	62417463	0.221353	0.0355718	4.89e-10	0.0102847	C	T	Angiopoietin-related protein 3 | Cardiometabolic	TRUE	ANGPTL3
rs192243749	1	62141559	0.227149	0.0370205	8.48e-10	0.00930995	A	C	Angiopoietin-related protein 3 | Cardiometabolic	TRUE	ANGPTL3
rs11807161	1	62988926	-0.0425817	0.00752009	1.49e-08	0.381136	T	C	Angiopoietin-related protein 3 | Cardiometabolic	TRUE	ANGPTL3
rs2278236	19	8366697	0.279904	0.00751661	1e-200	0.514287	A	G	Angiopoietin-related protein 4 | Inflammation	TRUE	ANGPTL4
rs2967614	19	8393261	0.0478608	0.00775469	6.75e-10	0.607256	A	G	Angiopoietin-related protein 4 | Inflammation	TRUE	ANGPTL4
rs1884429	1	11052779	0.361523	0.00869344	1e-200	0.765559	C	T	Angiopoietin-related protein 7 | Oncology	TRUE	ANGPTL7
rs4263998	1	11604156	-0.155376	0.0154439	8.25e-24	0.0675651	T	C	Angiopoietin-related protein 7 | Oncology	TRUE	ANGPTL7
rs12074336	1	11430857	-0.360382	0.0199643	7.7e-73	0.0352853	G	T	Angiopoietin-related protein 7 | Oncology	TRUE	ANGPTL7
rs4719474	7	16637330	0.081885	0.00800392	1.45e-24	0.376146	A	C	Ankyrin repeat and MYND domain-containing protein 2 | Inflammation_II	TRUE	ANKMY2
rs35496925	22	38028600	0.143104	0.0160721	5.39e-19	0.0593553	G	A	Ankyrin repeat domain-containing protein 54 | Oncology	TRUE	ANKRD54
rs1966720	15	89826522	0.253246	0.008366	1e-200	0.282761	C	T	Aminopeptidase N | Cardiometabolic	TRUE	ANPEP
rs28698386	15	89783995	-0.349816	0.00754613	1e-200	0.519361	T	C	Aminopeptidase N | Cardiometabolic	TRUE	ANPEP
rs11857014	15	89530308	-0.07399	0.00776254	1.55e-21	0.394807	T	C	Aminopeptidase N | Cardiometabolic	TRUE	ANPEP
rs11936562	4	168155041	0.0503908	0.0076996	5.97e-11	0.598234	G	A	Annexin A10 | Neurology	TRUE	ANXA10
rs2784773	10	80160044	0.0662676	0.00788898	4.46e-17	0.644151	C	T	Annexin A11 | Inflammation	TRUE	ANXA11
rs145847883	15	60714427	0.224018	0.0224763	2.13e-23	0.0337511	T	C	Annexin A2 | Cardiometabolic_II	TRUE	ANXA2
rs67827628	15	60390021	0.604168	0.0110812	1e-200	0.135686	C	T	Annexin A2 | Cardiometabolic_II	TRUE	ANXA2
rs190776828	15	60522854	-0.187966	0.0198404	2.7e-21	0.0423183	A	G	Annexin A2 | Cardiometabolic_II	TRUE	ANXA2
rs9920880	15	60704165	0.126979	0.014539	2.46e-18	0.0739802	C	T	Annexin A2 | Cardiometabolic_II	TRUE	ANXA2
rs143857439	15	60218783	-0.172438	0.0300129	9.17e-09	0.017622	G	T	Annexin A2 | Cardiometabolic_II	TRUE	ANXA2
rs72744887	15	60344777	0.134232	0.0125524	1.09e-26	0.105829	G	A	Annexin A2 | Cardiometabolic_II	TRUE	ANXA2
rs17003342	4	78545837	-0.0906377	0.00773751	1.08e-31	0.638049	T	G	Annexin A3 | Neurology	TRUE	ANXA3
rs56398743	2	69791140	0.057062	0.00932264	9.31e-10	0.204768	C	A	Annexin A4 | Cardiometabolic	TRUE	ANXA4
rs2306411	4	121677480	-0.116734	0.00845178	2.16e-43	0.291401	G	A	Annexin A5 | Neurology	TRUE	ANXA5
rs11768123	7	150902759	-0.0632227	0.0109456	7.65e-09	0.147111	C	T	Amiloride-sensitive amine oxidase [copper-containing] | Inflammation	TRUE	AOC1
rs7777104	7	150761437	-0.0856847	0.00804777	1.8e-26	0.636441	G	C	Amiloride-sensitive amine oxidase [copper-containing] | Inflammation	TRUE	AOC1
rs1049742	7	150857465	0.495049	0.0140843	1e-200	0.0810059	T	C	Amiloride-sensitive amine oxidase [copper-containing] | Inflammation	TRUE	AOC1
rs73307798	17	41932542	0.10947	0.00961247	4.78e-30	0.172421	G	T	Membrane primary amine oxidase | Cardiometabolic	TRUE	AOC3
rs76305463	17	42864869	-0.727222	0.0281339	2.52e-147	0.0178104	C	A	Membrane primary amine oxidase | Cardiometabolic	TRUE	AOC3
rs141836654	17	42308410	0.162205	0.0260312	4.63e-10	0.0210738	A	G	Membrane primary amine oxidase | Cardiometabolic	TRUE	AOC3
rs12948911	17	42446588	-0.377035	0.00927326	1e-200	0.188667	T	C	Membrane primary amine oxidase | Cardiometabolic	TRUE	AOC3
rs76844890	17	42891452	-0.293126	0.0255048	1.43e-30	0.0205271	T	G	Membrane primary amine oxidase | Cardiometabolic	TRUE	AOC3
rs140983547	14	23565870	-0.526488	0.0402414	4.1e-39	0.0107233	T	C	AP-1 complex subunit gamma-like 2 | Oncology_II	TRUE	AP1G2
rs28403575	14	23556131	-0.192051	0.0131331	1.99e-48	0.0884882	T	C	AP-1 complex subunit gamma-like 2 | Oncology_II	TRUE	AP1G2
rs11746090	5	78044022	-0.0528314	0.00812175	7.77e-11	0.306136	A	G	AP-3 complex subunit beta-1 | Oncology_II	TRUE	AP3B1
rs2992335	10	26439005	-0.217354	0.00761735	4.43e-179	0.600929	G	C	Amyloid beta A4 precursor protein-binding family B member 1-interacting protein | Oncology	TRUE	APBB1IP
rs2017306	10	26306329	-0.0670109	0.00961761	3.23e-12	0.184351	C	A	Amyloid beta A4 precursor protein-binding family B member 1-interacting protein | Oncology	TRUE	APBB1IP
rs36126250	1	159593911	-0.535152	0.0235983	7.46e-114	0.0229999	G	T	Serum amyloid P-component | Inflammation_II	TRUE	APCS
rs12727188	1	159516538	0.192658	0.0124766	8.59e-54	0.0899201	G	T	Serum amyloid P-component | Inflammation_II	TRUE	APCS
rs1760927	14	20488285	-0.0586342	0.00779098	5.23e-14	0.641359	C	T	APEX nuclease | Oncology	TRUE	APEX1
rs1130409	14	20456995	-0.388737	0.00729531	1e-200	0.480083	G	T	APEX nuclease | Oncology	TRUE	APEX1
rs2727784	11	116840425	-0.0635894	0.00747609	1.81e-17	0.649749	T	C	Apolipoprotein A-I | Inflammation_II	TRUE	APOA1
rs4073054	1	161230697	0.0671418	0.00754407	5.59e-19	0.626291	A	C	Apolipoprotein A-II | Inflammation_II	TRUE	APOA2
rs1729407	11	116806654	0.141461	0.00762008	6.26e-77	0.548758	G	C	Apolipoprotein A-IV | Inflammation_II	TRUE	APOA4
rs4788120	16	29027131	0.15539	0.00855392	9.6e-74	0.672513	T	C	Apolipoprotein B receptor | Cardiometabolic_II	TRUE	APOBR
rs200312370	16	28796356	-0.126718	0.012761	3.08e-23	0.860581	A	G	Apolipoprotein B receptor | Cardiometabolic_II	TRUE	APOBR
rs71387623	16	28747245	-0.744136	0.0121433	1e-200	0.150632	C	T	Apolipoprotein B receptor | Cardiometabolic_II	TRUE	APOBR
rs112223196	16	28287097	-0.70601	0.00902303	1e-200	0.243913	C	A	Apolipoprotein B receptor | Cardiometabolic_II	TRUE	APOBR
rs118005546	16	28414709	0.615831	0.0373252	3.73e-61	0.0138332	A	G	Apolipoprotein B receptor | Cardiometabolic_II	TRUE	APOBR
rs144619400	16	28077835	-0.215283	0.0235371	5.88e-20	0.0297762	T	C	Apolipoprotein B receptor | Cardiometabolic_II	TRUE	APOBR
rs62118471	19	45187791	0.139677	0.0234145	2.44e-09	0.026908	C	T	Apolipoprotein C-I | Inflammation_II	TRUE	APOC1
rs5112	19	44927023	0.344868	0.00765478	1e-200	0.53332	G	C	Apolipoprotein C-I | Inflammation_II	TRUE	APOC1
rs483082	19	44912921	0.0988073	0.00842705	9.49e-32	0.2373	T	G	Apolipoprotein C-I | Inflammation_II	TRUE	APOC1
rs11185487	3	195876763	0.0517344	0.00818346	2.58e-10	0.500518	A	G	Apolipoprotein D | Inflammation_II	TRUE	APOD
rs139828053	3	195572021	-0.536629	0.0220963	2.76e-130	0.0313123	C	T	Apolipoprotein D | Inflammation_II	TRUE	APOD
rs72499635	3	195492010	0.0805724	0.00827644	2.14e-22	0.412043	T	C	Apolipoprotein D | Inflammation_II	TRUE	APOD
rs139326841	19	44766468	-0.350015	0.02837	5.69e-35	0.021654	C	T	Apolipoprotein E | Inflammation_II	TRUE	APOE
rs1836278	19	44379387	0.070828	0.00942313	5.63e-14	0.200706	C	T	Apolipoprotein E | Inflammation_II	TRUE	APOE
rs56170641	19	45256342	-0.16939	0.0200249	2.7e-17	0.0366789	A	G	Apolipoprotein E | Inflammation_II	TRUE	APOE
rs8106813	19	44928401	0.326195	0.00802716	1e-200	0.493728	G	A	Apolipoprotein E | Inflammation_II	TRUE	APOE
rs139995984	19	45071224	0.502625	0.0361883	7.37e-44	0.0135843	C	G	Apolipoprotein E | Inflammation_II	TRUE	APOE
rs62117206	19	44752422	0.382649	0.0145952	1.68e-151	0.0727604	C	G	Apolipoprotein E | Inflammation_II	TRUE	APOE
rs12972156	19	44884202	-0.779292	0.0106188	1e-200	0.149617	G	C	Apolipoprotein E | Inflammation_II	TRUE	APOE
rs2020854	12	56349583	-0.351487	0.0143282	6.89e-133	0.0696631	C	T	Apolipoprotein F | Inflammation_II	TRUE	APOF
rs139464717	17	66320426	-1.50643	0.0354532	1e-200	0.0124293	A	G	Beta-2-glycoprotein 1 | Neurology	TRUE	APOH
rs118088174	17	66225335	0.497873	0.0183043	6.53e-163	0.0454896	T	C	Beta-2-glycoprotein 1 | Neurology	TRUE	APOH
rs117246909	17	66345111	-0.172986	0.0297942	6.4e-09	0.0163268	T	C	Beta-2-glycoprotein 1 | Neurology	TRUE	APOH
rs77620153	17	66134676	-0.696217	0.0165616	1e-200	0.0555608	A	G	Beta-2-glycoprotein 1 | Neurology	TRUE	APOH
rs73336725	17	66197477	-0.229675	0.0306825	7.13e-14	0.0157925	A	G	Beta-2-glycoprotein 1 | Neurology	TRUE	APOH
rs6504456	17	66752554	-0.0501968	0.0078802	1.89e-10	0.370548	C	T	Beta-2-glycoprotein 1 | Neurology	TRUE	APOH
rs8178860	17	66214349	-1.59083	0.0399803	1e-200	0.0101422	T	G	Beta-2-glycoprotein 1 | Neurology	TRUE	APOH
rs136168	22	36264796	-0.317775	0.00879463	1e-200	0.813258	A	G	Apolipoprotein L1 | Inflammation_II	TRUE	APOL1
rs71538566	6	32573337	-0.157181	0.0146474	7.28e-27	0.0874697	T	G	Apolipoprotein M | Cardiometabolic	TRUE	APOM
rs547636337	6	32624388	-0.0794592	0.00847523	6.89e-21	0.368615	A	T	Apolipoprotein M | Cardiometabolic	TRUE	APOM
rs805258	6	31665775	-0.784462	0.0217097	1e-200	0.0295922	T	C	Apolipoprotein M | Cardiometabolic	TRUE	APOM
rs3129965	6	32413053	0.0732638	0.00936045	5e-15	0.191861	C	G	Apolipoprotein M | Cardiometabolic	TRUE	APOM
rs200697214	6	32005876	0.0751626	0.0130862	9.27e-09	0.102221	T	A	Apolipoprotein M | Cardiometabolic	TRUE	APOM
rs8131895	21	26131210	-0.0727454	0.00790977	3.68e-20	0.654117	A	C	Amyloid-beta precursor protein | Neurology	TRUE	APP
rs10778371	12	105245546	0.128895	0.00780763	3.17e-61	0.372231	A	G	DCC-interacting protein 13-beta | Inflammation_II	TRUE	APPL2
rs12596224	16	88800278	-0.0725376	0.00871955	8.87e-17	0.242878	G	A	Adenine phosphoribosyltransferase | Neurology	TRUE	APRT
rs8062694	16	88998908	0.186513	0.0323649	8.27e-09	0.986519	C	T	Adenine phosphoribosyltransferase | Neurology	TRUE	APRT
rs1691273	4	74457928	-0.177292	0.00815605	9.08e-105	0.692133	T	C	Amphiregulin | Oncology	TRUE	AREG
rs4619875	4	152779978	0.158521	0.0076511	2.35e-95	0.403525	T	C	Arfaptin-1 | Neurology_II	TRUE	ARFIP1
rs112035159	6	131656505	0.266093	0.0285039	1.01e-20	0.0169294	T	C	Arginase-1 | Oncology	TRUE	ARG1
rs9483226	6	131152858	-0.0447389	0.0076781	5.65e-09	0.6464	G	C	Arginase-1 | Oncology	TRUE	ARG1
rs2781668	6	131576138	-0.237197	0.00985627	5.74e-128	0.166831	T	C	Arginase-1 | Oncology	TRUE	ARG1
rs61990120	14	67622703	0.0834862	0.0110515	4.21e-14	0.141866	A	G	Arginase-2, mitochondrial | Oncology_II	TRUE	ARG2
rs13413887	2	68769536	0.105748	0.00888962	1.25e-32	0.758171	G	A	Rho GTPase-activating protein 25 | Oncology	TRUE	ARHGAP25
rs6730572	2	68803018	0.049192	0.00894892	3.86e-08	0.744276	G	T	Rho GTPase-activating protein 25 | Oncology	TRUE	ARHGAP25
rs34593562	19	1083557	-0.0712126	0.00754728	3.89e-21	0.449393	G	A	Rho GTPase-activating protein 45 | Inflammation_II	TRUE	ARHGAP45
rs62477464	8	1816195	-0.250882	0.00868127	1.22e-183	0.744462	G	C	Rho guanine nucleotide exchange factor 10 | Neurology_II	TRUE	ARHGEF10
rs13281104	8	1863757	0.316776	0.00868295	1e-200	0.243527	G	A	Rho guanine nucleotide exchange factor 10 | Neurology_II	TRUE	ARHGEF10
rs13273712	8	2122599	-0.0728161	0.00874702	8.46e-17	0.236826	G	C	Rho guanine nucleotide exchange factor 10 | Neurology_II	TRUE	ARHGEF10
rs73159007	7	144138939	0.176607	0.0142397	2.54e-35	0.0823768	T	A	Rho guanine nucleotide exchange factor 5 | Neurology_II	TRUE	ARHGEF5
rs13230714	7	144477198	0.247286	0.00844884	2.6e-188	0.303561	G	T	Rho guanine nucleotide exchange factor 5 | Neurology_II	TRUE	ARHGEF5
rs6969385	7	143912622	-0.395552	0.00954538	1e-200	0.209926	A	G	Rho guanine nucleotide exchange factor 5 | Neurology_II	TRUE	ARHGEF5
rs62037085	16	57381898	-0.105986	0.0186093	1.23e-08	0.0443821	T	C	ADP-ribosylation factor-like protein 2-binding protein | Cardiometabolic_II	TRUE	ARL2BP
rs7198865	16	57249818	-0.746164	0.0208366	1e-200	0.0352316	A	G	ADP-ribosylation factor-like protein 2-binding protein | Cardiometabolic_II	TRUE	ARL2BP
rs13057207	22	50648599	-0.222777	0.0164579	9.57e-42	0.0551493	G	A	Arylsulfatase A | Neurology	TRUE	ARSA
rs142491424	22	49989839	0.31962	0.0529895	1.62e-09	0.0053521	A	G	Arylsulfatase A | Neurology	TRUE	ARSA
rs118119439	22	50534802	-0.303619	0.0274105	1.63e-28	0.019096	A	G	Arylsulfatase A | Neurology	TRUE	ARSA
rs190070543	22	50593732	-0.154255	0.0157415	1.13e-22	0.0639445	G	A	Arylsulfatase A | Neurology	TRUE	ARSA
rs77135372	22	50545936	1.29072	0.0229406	1e-200	0.0275245	A	G	Arylsulfatase A | Neurology	TRUE	ARSA
rs138508432	22	50567063	1.05324	0.0318383	1e-200	0.0145857	A	T	Arylsulfatase A | Neurology	TRUE	ARSA
rs12653089	5	78387710	-0.0765671	0.00868939	1.23e-18	0.254913	T	C	Arylsulfatase B | Oncology	TRUE	ARSB
rs11743362	5	78880898	-0.293751	0.00761574	1e-200	0.43959	A	G	Arylsulfatase B | Oncology	TRUE	ARSB
rs3098680	5	78857423	0.0929368	0.00787031	3.53e-32	0.640644	A	T	Arylsulfatase B | Oncology	TRUE	ARSB
rs1402684	5	78984708	0.051624	0.00865581	2.46e-09	0.266204	T	G	Arylsulfatase B | Oncology	TRUE	ARSB
rs7736709	5	79328809	0.0805745	0.00764664	5.82e-26	0.582629	C	G	Arylsulfatase B | Oncology	TRUE	ARSB
rs57661457	4	76477215	-0.0889611	0.0123415	5.67e-13	0.0860547	T	C	Ecto-ADP-ribosyltransferase 3 | Cardiometabolic	TRUE	ART3
rs145966904	4	76491793	-0.133609	0.024271	3.69e-08	0.021659	A	G	Ecto-ADP-ribosyltransferase 3 | Cardiometabolic	TRUE	ART3
rs4859610	4	76079288	-0.283109	0.00822487	1e-200	0.770775	G	A	Ecto-ADP-ribosyltransferase 3 | Cardiometabolic	TRUE	ART3
rs10009108	4	76106512	0.095251	0.00708137	3.04e-41	0.380783	A	C	Ecto-ADP-ribosyltransferase 3 | Cardiometabolic	TRUE	ART3
rs17271582	4	75365396	-0.0964025	0.0149248	1.05e-10	0.0569779	T	A	Ecto-ADP-ribosyltransferase 3 | Cardiometabolic	TRUE	ART3
rs111546099	11	3651081	-0.0673147	0.0080406	5.67e-17	0.55759	A	G	Ecto-ADP-ribosyltransferase 5 | Neurology_II	TRUE	ART5
rs75902876	11	3641791	0.349806	0.0153072	1.38e-115	0.0812564	A	G	Ecto-ADP-ribosyltransferase 5 | Neurology_II	TRUE	ART5
rs76745328	8	18082166	0.120402	0.0208009	7.11e-09	0.0339482	C	A	Acid ceramidase | Cardiometabolic_II	TRUE	ASAH1
rs151142780	8	18085712	0.182996	0.0226862	7.24e-16	0.030437	G	T	Acid ceramidase | Cardiometabolic_II	TRUE	ASAH1
rs7462730	8	17851894	0.977796	0.0208484	1e-200	0.96381	C	A	Acid ceramidase | Cardiometabolic_II	TRUE	ASAH1
rs17126188	8	18057832	-0.899609	0.0493408	2.85e-74	0.00616559	G	A	Acid ceramidase | Cardiometabolic_II	TRUE	ASAH1
rs185743521	8	18030214	0.221048	0.0253023	2.41e-18	0.0244519	A	G	Acid ceramidase | Cardiometabolic_II	TRUE	ASAH1
rs73196083	8	18053222	0.218828	0.0227604	6.95e-22	0.0302857	G	A	Acid ceramidase | Cardiometabolic_II	TRUE	ASAH1
rs187762605	8	17824946	0.202717	0.0320096	2.4e-10	0.0151249	A	G	Acid ceramidase | Cardiometabolic_II	TRUE	ASAH1
rs73584383	8	18324257	0.142602	0.0236165	1.56e-09	0.0263552	T	A	Acid ceramidase | Cardiometabolic_II	TRUE	ASAH1
rs371092	8	17914361	-0.184047	0.0140852	5.11e-39	0.0789774	C	G	Acid ceramidase | Cardiometabolic_II	TRUE	ASAH1
rs529515289	10	50205908	-0.627796	0.0155616	1e-200	0.0839281	G	A	Neutral ceramidase | Neurology	TRUE	ASAH2
rs144502411	10	51145230	0.240257	0.0404585	2.88e-09	0.00979771	G	A	Neutral ceramidase | Neurology	TRUE	ASAH2
rs3739968	10	50189523	0.375635	0.00751821	1e-200	0.43661	T	C	Neutral ceramidase | Neurology	TRUE	ASAH2
rs986315	10	50329591	-0.143852	0.00769368	5.2e-78	0.393491	A	G	Neutral ceramidase | Neurology	TRUE	ASAH2
rs10857481	10	49383693	0.0675994	0.00897572	5.02e-14	0.228336	A	G	Neutral ceramidase | Neurology	TRUE	ASAH2
rs17497903	10	50660260	-0.103914	0.00849191	1.98e-34	0.272808	A	G	Neutral ceramidase | Neurology	TRUE	ASAH2
rs55714927	17	7176997	-0.19305	0.00938678	5.52e-94	0.194969	T	C	Asialoglycoprotein receptor 1 | Neurology	TRUE	ASGR1
rs8071851	17	6970512	-0.0677419	0.00802266	3.07e-17	0.392058	G	A	Asialoglycoprotein receptor 2 | Inflammation_II	TRUE	ASGR2
rs2304980	17	7108754	0.325192	0.00824786	1e-200	0.289191	T	G	Asialoglycoprotein receptor 2 | Inflammation_II	TRUE	ASGR2
rs72842814	17	7410818	0.134502	0.0239609	1.98e-08	0.0281668	A	G	Asialoglycoprotein receptor 2 | Inflammation_II	TRUE	ASGR2
rs2295941	9	92274705	-0.257487	0.00781739	1e-200	0.327248	G	A	Asporin | Cardiometabolic_II	TRUE	ASPN
rs149556327	9	93046096	-0.0824798	0.0141633	5.76e-09	0.0739433	A	G	Asporin | Cardiometabolic_II	TRUE	ASPN
rs8074498	17	81996668	-0.213285	0.00756964	1.14e-174	0.5811	A	T	Tether containing UBX domain for GLUT4 | Neurology_II	TRUE	ASPSCR1
rs12798658	11	62238935	0.235779	0.0307201	1.65e-14	0.0158212	G	T	Isoaspartyl peptidase/L-asparaginase | Cardiometabolic_II	TRUE	ASRGL1
rs2513045	11	62468747	-0.133085	0.022309	2.44e-09	0.970948	C	T	Isoaspartyl peptidase/L-asparaginase | Cardiometabolic_II	TRUE	ASRGL1
rs55906750	11	62300045	-0.361421	0.00817283	1e-200	0.290945	T	C	Isoaspartyl peptidase/L-asparaginase | Cardiometabolic_II	TRUE	ASRGL1
rs10897270	11	62415535	0.0810428	0.0076582	3.59e-26	0.567888	T	C	Isoaspartyl peptidase/L-asparaginase | Cardiometabolic_II	TRUE	ASRGL1
rs10044368	5	151814076	-0.071774	0.00762623	4.89e-21	0.415589	A	G	Copper transport protein ATOX1 | Oncology	TRUE	ATOX1
rs510379	1	28208722	0.11152	0.00786245	1.15e-45	0.359785	C	T	ATPase inhibitor, mitochondrial | Inflammation	TRUE	ATP5IF1
rs2239705	6	31545625	0.204384	0.0106679	8.19e-82	0.157218	A	G	V-type proton ATPase subunit G 2 | Cardiometabolic_II	TRUE	ATP6V1G2
rs28752924	6	31336145	0.0596733	0.00805811	1.31e-13	0.443158	C	T	V-type proton ATPase subunit G 2 | Cardiometabolic_II	TRUE	ATP6V1G2
rs576591030	6	32492533	0.156627	0.0225847	4.06e-12	0.0419657	C	T	V-type proton ATPase subunit G 2 | Cardiometabolic_II	TRUE	ATP6V1G2
rs59284336	2	26683568	-0.111144	0.0194986	1.2e-08	0.0379519	T	C	All-trans retinoic acid-induced differentiation factor | Oncology_II	TRUE	ATRAID
rs1275530	2	27209679	-0.278873	0.00811349	1e-200	0.707122	G	A	All-trans retinoic acid-induced differentiation factor | Oncology_II	TRUE	ATRAID
rs138043913	2	26715029	0.301043	0.0275176	7.42e-28	0.0199035	T	C	All-trans retinoic acid-induced differentiation factor | Oncology_II	TRUE	ATRAID
rs62130544	2	27088033	-0.162048	0.0247807	6.18e-11	0.0232607	T	A	All-trans retinoic acid-induced differentiation factor | Oncology_II	TRUE	ATRAID
rs2787088	20	3665269	0.179204	0.00749458	2.34e-126	0.548242	T	C	Attractin, Isoform 2 | Inflammation_II	TRUE	ATRN
rs117894413	20	3835918	-0.177542	0.020969	2.52e-17	0.0321812	A	G	Attractin, Isoform 2 | Inflammation_II	TRUE	ATRN
rs59593045	20	3104272	-0.146049	0.0196424	1.04e-13	0.046671	C	G	Attractin, Isoform 2 | Inflammation_II	TRUE	ATRN
rs77811530	20	3233216	-0.564358	0.0135462	1e-200	0.0827414	G	A	Attractin, Isoform 2 | Inflammation_II	TRUE	ATRN
rs138153	22	45711198	-0.106167	0.00838143	9.02e-37	0.706718	C	G	Ataxin-10 | Neurology	TRUE	ATXN10
rs497523	16	28566610	-0.0508032	0.00788585	1.18e-10	0.352525	C	T	Ataxin-2-like protein | Neurology_II	TRUE	ATXN2L
rs55656743	14	92073710	-0.306859	0.00849727	1e-200	0.244708	G	A	Ataxin-3 | Neurology_II	TRUE	ATXN3
rs2498824	14	91916745	-0.0638405	0.00914406	2.92e-12	0.205515	A	C	Ataxin-3 | Neurology_II	TRUE	ATXN3
rs66841352	19	41233275	-0.174151	0.00752715	2e-118	0.40263	C	G	Tyrosine-protein kinase receptor UFO | Cardiometabolic	TRUE	AXL
rs338583	19	41206519	-0.0912701	0.00825464	2.03e-28	0.279366	G	A	Tyrosine-protein kinase receptor UFO | Cardiometabolic	TRUE	AXL
rs11083613	19	41223600	-0.0668021	0.00953238	2.42e-12	0.217662	C	T	Tyrosine-protein kinase receptor UFO | Cardiometabolic	TRUE	AXL
rs4973432	2	231518438	-0.173085	0.00982775	2e-69	0.83114	C	T	UDP-GlcNAc:betaGal beta-1,3-N-acetylglucosaminyltransferase 7 | Cardiometabolic_II	TRUE	B3GNT7
rs140040124	2	231404021	0.239414	0.0269303	6.1e-19	0.0215766	C	T	UDP-GlcNAc:betaGal beta-1,3-N-acetylglucosaminyltransferase 7 | Cardiometabolic_II	TRUE	B3GNT7
rs1729080	2	231328320	-0.349312	0.00776253	1e-200	0.338681	C	G	UDP-GlcNAc:betaGal beta-1,3-N-acetylglucosaminyltransferase 7 | Cardiometabolic_II	TRUE	B3GNT7
rs113473264	2	230993686	-0.374795	0.036128	3.25e-25	0.0106965	T	C	UDP-GlcNAc:betaGal beta-1,3-N-acetylglucosaminyltransferase 7 | Cardiometabolic_II	TRUE	B3GNT7
rs11684589	2	231389474	0.140397	0.0125199	3.49e-29	0.0970586	T	G	UDP-GlcNAc:betaGal beta-1,3-N-acetylglucosaminyltransferase 7 | Cardiometabolic_II	TRUE	B3GNT7
rs144699115	2	231018945	0.165498	0.0250805	4.15e-11	0.0228397	A	G	UDP-GlcNAc:betaGal beta-1,3-N-acetylglucosaminyltransferase 7 | Cardiometabolic_II	TRUE	B3GNT7
rs7019909	9	33113324	0.331588	0.0120316	3.38e-167	0.10231	T	C	Beta-1,4-galactosyltransferase 1 | Inflammation	TRUE	B4GALT1
rs10896113	11	66349640	-0.315543	0.00871286	1e-200	0.221607	T	C	Beta-1,4-glucuronyltransferase 1 | Neurology	TRUE	B4GAT1
rs577901934	11	65902368	-0.266357	0.043614	1.01e-09	0.00930132	T	A	Beta-1,4-glucuronyltransferase 1 | Neurology	TRUE	B4GAT1
rs368322	21	29344830	0.0413746	0.00753995	4.08e-08	0.595217	T	C	Transcription regulator protein BACH1 | Inflammation	TRUE	BACH1
rs35434411	10	119669882	0.177939	0.0216623	2.14e-16	0.0311189	A	G	BAG family molecular chaperone regulator 3 | Neurology	TRUE	BAG3
rs9989483	17	80997736	0.0952043	0.0100281	2.23e-21	0.172757	T	C	Brain-specific angiogenesis inhibitor 1-associated protein 2 | Oncology	TRUE	BAIAP2
rs332192	10	28633010	-0.0448458	0.00787627	1.24e-08	0.596623	C	T	BMP and activin membrane-bound inhibitor homolog | Oncology	TRUE	BAMBI
rs62324183	4	102103266	-0.348364	0.0270948	7.84e-38	0.0195697	T	G	B-cell scaffold protein with ankyrin repeats | Inflammation	TRUE	BANK1
rs114649558	4	101867643	-0.156016	0.0204194	2.16e-14	0.0343962	A	G	B-cell scaffold protein with ankyrin repeats | Inflammation	TRUE	BANK1
rs151290292	4	101905832	-0.144828	0.0248621	5.7e-09	0.0229575	A	G	B-cell scaffold protein with ankyrin repeats | Inflammation	TRUE	BANK1
rs4698973	4	101858016	-0.120382	0.0206448	5.51e-09	0.034016	A	G	B-cell scaffold protein with ankyrin repeats | Inflammation	TRUE	BANK1
rs8065014	17	6985286	-0.112333	0.0137575	3.21e-16	0.0788245	A	G	Chromatin complexes subunit BAP18 | Neurology_II	TRUE	BAP18
rs2376868	19	45007882	-0.0451862	0.00719179	3.32e-10	0.454787	A	C	Basal cell adhesion molecule | Neurology	TRUE	BCAM
rs28399654	19	44813331	-0.654361	0.019982	1e-200	0.0331879	A	G	Basal cell adhesion molecule | Neurology	TRUE	BCAM
rs10409076	19	44553995	0.118436	0.00901462	1.99e-39	0.207013	T	G	Basal cell adhesion molecule | Neurology	TRUE	BCAM
rs1135062	19	44819487	0.163852	0.00786395	2.05e-96	0.291626	G	A	Basal cell adhesion molecule | Neurology	TRUE	BCAM
rs2365715	1	156645322	-0.231316	0.00783623	1.65e-191	0.390314	G	A	Brevican core protein | Neurology	TRUE	BCAN
rs114551306	1	156808640	-0.0984796	0.0174883	1.79e-08	0.0479361	T	A	Brevican core protein | Neurology	TRUE	BCAN
rs11047639	12	24798554	0.28232	0.00819217	1e-200	0.295239	T	G	Branched-chain-amino-acid aminotransferase, cytosolic | Cardiometabolic_II	TRUE	BCAT1
rs10505955	12	24941287	-0.0992144	0.00759285	5.09e-39	0.431793	C	T	Branched-chain-amino-acid aminotransferase, cytosolic | Cardiometabolic_II	TRUE	BCAT1
rs1872647	12	24721570	0.0491228	0.00750529	5.95e-11	0.496611	T	A	Branched-chain-amino-acid aminotransferase, cytosolic | Cardiometabolic_II	TRUE	BCAT1
rs2200509	12	24817654	0.259	0.0109354	5.2e-124	0.863219	G	T	Branched-chain-amino-acid aminotransferase, cytosolic | Cardiometabolic_II	TRUE	BCAT1
rs147045202	3	165519013	0.21681	0.0292964	1.36e-13	0.0176537	C	T	Cholinesterase | Inflammation_II	TRUE	BCHE
rs76761332	3	165566159	-0.3959	0.0246763	6.32e-58	0.0244424	C	T	Cholinesterase | Inflammation_II	TRUE	BCHE
rs697356	3	165718150	-0.403127	0.00752526	1e-200	0.408749	C	G	Cholinesterase | Inflammation_II	TRUE	BCHE
rs193064888	3	166065586	0.222791	0.0373649	2.48e-09	0.0117321	C	T	Cholinesterase | Inflammation_II	TRUE	BCHE
rs183246280	3	166186032	-0.435677	0.0325041	5.75e-41	0.0137366	A	G	Cholinesterase | Inflammation_II	TRUE	BCHE
rs9857802	3	164872739	-0.0702793	0.0116928	1.85e-09	0.110878	G	A	Cholinesterase | Inflammation_II	TRUE	BCHE
rs190751428	3	166628725	-0.140374	0.0200468	2.52e-12	0.0379002	C	G	Cholinesterase | Inflammation_II	TRUE	BCHE
rs1944419	18	63257380	0.0424991	0.007628	2.53e-08	0.477814	T	A	Apoptosis regulator Bcl-2 | Oncology_II	TRUE	BCL2
rs4987845	18	63127955	-0.0836381	0.0127266	4.97e-11	0.0980051	T	C	Apoptosis regulator Bcl-2 | Oncology_II	TRUE	BCL2
rs1230715	1	113885464	0.177155	0.00800455	1.56e-108	0.673132	C	A	Bcl-2-like protein 15 | Inflammation_II	TRUE	BCL2L15
rs10858024	1	113915147	-0.0416702	0.00758113	3.87e-08	0.421945	A	C	Bcl-2-like protein 15 | Inflammation_II	TRUE	BCL2L15
rs142238209	22	23111206	-0.242725	0.031636	1.69e-14	0.0152051	G	C	Breakpoint cluster region protein | Inflammation	TRUE	BCR
rs80238569	11	27756316	0.126056	0.0192213	5.45e-11	0.0387674	G	A	Brain-derived neurotrophic factor | Cardiometabolic_II	TRUE	BDNF
rs12401854	1	156247610	-0.0867091	0.0103932	7.25e-17	0.150119	T	C	Osteocalcin | Cardiometabolic_II	TRUE	BGLAP
rs2246476	1	156271910	-0.113297	0.00860714	1.43e-39	0.245514	C	T	Osteocalcin | Cardiometabolic_II	TRUE	BGLAP
rs151268390	22	17734618	-0.211619	0.0332145	1.87e-10	0.0146507	C	A	BH3-interacting domain death agonist | Inflammation	TRUE	BID
rs74518580	12	51311773	-0.181608	0.0119373	2.88e-52	0.109113	T	A	Bridging integrator 2 | Neurology	TRUE	BIN2
rs150812480	17	30387208	-0.18264	0.0294621	5.68e-10	0.0178941	A	C	Bleomycin hydrolase | Cardiometabolic	TRUE	BLMH
rs9906015	17	30970193	0.351299	0.0241166	4.57e-48	0.026299	C	T	Bleomycin hydrolase | Cardiometabolic	TRUE	BLMH
rs3794809	17	30204240	-0.294348	0.00741917	1e-200	0.445121	T	C	Bleomycin hydrolase | Cardiometabolic	TRUE	BLMH
rs150691077	17	30792857	0.409875	0.0322506	5.27e-37	0.014472	T	A	Bleomycin hydrolase | Cardiometabolic	TRUE	BLMH
rs55769428	10	96246079	-0.149364	0.0201358	1.19e-13	0.0380811	C	A	B-cell linker protein | Inflammation_II	TRUE	BLNK
rs143429527	19	40699081	-0.310427	0.035617	2.89e-18	0.0126687	C	T	Flavin reductase | Neurology	TRUE	BLVRB
rs191310325	19	41045203	-0.287066	0.0334288	8.9e-18	0.0130022	G	A	Flavin reductase | Neurology	TRUE	BLVRB
rs74429191	19	40376445	-0.264426	0.0207321	2.94e-37	0.0319411	C	T	Flavin reductase | Neurology	TRUE	BLVRB
rs4854519	2	68796957	0.0731797	0.00759089	5.39e-22	0.341515	T	G	Bone morphogenetic protein 10 | Inflammation_II	TRUE	BMP10
rs138604474	2	68639946	-0.394113	0.0330424	8.51e-33	0.0132885	T	C	Bone morphogenetic protein 10 | Inflammation_II	TRUE	BMP10
rs34008398	2	68866281	-2.01935	0.0321256	1e-200	0.0128062	A	G	Bone morphogenetic protein 10 | Inflammation_II	TRUE	BMP10
rs35093544	6	7866412	-0.196997	0.0284721	4.55e-12	0.0179793	C	T	Bone morphogenetic protein 6 | Cardiometabolic	TRUE	BMP6
rs111588693	6	7727038	0.134863	0.00759336	1.43e-70	0.468267	A	G	Bone morphogenetic protein 6 | Cardiometabolic	TRUE	BMP6
rs201897458	7	33743596	-0.323609	0.0142604	5.27e-114	0.0781486	T	C	BMP-binding endothelial regulator protein | Inflammation_II	TRUE	BMPER
rs1861365	7	34072960	-0.13259	0.00945277	1.07e-44	0.217475	T	A	BMP-binding endothelial regulator protein | Inflammation_II	TRUE	BMPER
rs117602704	7	33696951	0.208237	0.0257903	6.79e-16	0.0221171	G	A	BMP-binding endothelial regulator protein | Inflammation_II	TRUE	BMPER
rs34331367	7	33850504	0.104725	0.0151326	4.5e-12	0.0706871	C	T	BMP-binding endothelial regulator protein | Inflammation_II	TRUE	BMPER
rs3779916	8	26393390	0.0527466	0.00785328	1.86e-11	0.628052	A	C	BCL2/adenovirus E1B 19 kDa protein-interacting protein 3-like | Inflammation_II	TRUE	BNIP3L
rs73220056	3	113126187	-0.19594	0.0316583	6.05e-10	0.0144963	T	G	Brother of CDO | Cardiometabolic	TRUE	BOC
rs10511322	3	113214780	0.21307	0.0197697	4.39e-27	0.0382986	T	C	Brother of CDO | Cardiometabolic	TRUE	BOC
rs3856718	3	113277371	0.207404	0.0100539	1.5e-94	0.170808	A	G	Brother of CDO | Cardiometabolic	TRUE	BOC
rs72708157	1	149903054	-0.192324	0.0135773	1.51e-45	0.0818024	A	G	BolA-like protein 1 | Neurology_II	TRUE	BOLA1
rs76840156	16	29954115	-0.206227	0.0264051	5.71e-15	0.020934	T	C	BolA-like protein 2 | Cardiometabolic_II	TRUE	BOLA2_BOLA2B
rs111894927	16	30349780	-0.382903	0.040504	3.28e-21	0.0097274	C	A	BolA-like protein 2 | Cardiometabolic_II	TRUE	BOLA2_BOLA2B
rs138384839	16	30546390	-0.208138	0.0341235	1.06e-09	0.0127039	A	G	BolA-like protein 2 | Cardiometabolic_II	TRUE	BOLA2_BOLA2B
rs13043366	20	33295623	0.116409	0.0162957	9.09e-13	0.053188	A	G	BPI fold-containing family A member 2 | Cardiometabolic_II	TRUE	BPIFA2
rs6059134	20	33166430	-0.350236	0.0193388	2.63e-73	0.0367094	A	T	BPI fold-containing family A member 2 | Cardiometabolic_II	TRUE	BPIFA2
rs548786826	20	33185613	0.211524	0.0327298	1.03e-10	0.0129678	T	C	BPI fold-containing family A member 2 | Cardiometabolic_II	TRUE	BPIFA2
rs17305657	20	33218782	-0.0819612	0.0119383	6.63e-12	0.103672	C	T	BPI fold-containing family A member 2 | Cardiometabolic_II	TRUE	BPIFA2
rs149206379	20	33002582	-0.156105	0.0274107	1.23e-08	0.0195201	T	C	BPI fold-containing family B member 1 | Cardiometabolic	TRUE	BPIFB1
rs11906622	20	33023726	-0.115214	0.0163254	1.7e-12	0.0527698	A	T	BPI fold-containing family B member 1 | Cardiometabolic	TRUE	BPIFB1
rs6088084	20	33060058	0.301975	0.00756307	1e-200	0.368501	A	C	BPI fold-containing family B member 1 | Cardiometabolic	TRUE	BPIFB1
rs11697797	20	33258205	0.222135	0.00817659	1.59e-162	0.271462	G	A	BPI fold-containing family B member 1 | Cardiometabolic	TRUE	BPIFB1
rs79808586	20	32688535	0.203004	0.017906	8.58e-30	0.0457604	A	T	BPI fold-containing family B member 1 | Cardiometabolic	TRUE	BPIFB1
rs36106395	20	33005123	0.20893	0.0084851	7.13e-134	0.248983	A	C	BPI fold-containing family B member 2 | Cardiometabolic_II	TRUE	BPIFB2
rs6059067	20	33071958	-0.0687685	0.0076118	1.65e-19	0.370139	T	A	BPI fold-containing family B member 2 | Cardiometabolic_II	TRUE	BPIFB2
rs2377736	20	32994638	0.265266	0.00751973	1e-200	0.402679	C	T	BPI fold-containing family B member 2 | Cardiometabolic_II	TRUE	BPIFB2
rs113894602	20	32908528	-0.137573	0.0245251	2.03e-08	0.0234281	T	C	BPI fold-containing family B member 2 | Cardiometabolic_II	TRUE	BPIFB2
rs56321310	11	1224068	0.436428	0.00994535	1e-200	0.184366	T	C	Serine/threonine-protein kinase BRSK2 | Neurology_II	TRUE	BRSK2
rs78131782	11	1460451	0.393005	0.0234636	5.7e-63	0.0320724	C	T	Serine/threonine-protein kinase BRSK2 | Neurology_II	TRUE	BRSK2
rs72847992	11	1651341	0.330099	0.0277224	1.08e-32	0.0192321	T	C	Serine/threonine-protein kinase BRSK2 | Neurology_II	TRUE	BRSK2
rs76315991	11	1510243	-0.108853	0.00873721	1.26e-35	0.324886	G	A	Serine/threonine-protein kinase BRSK2 | Neurology_II	TRUE	BRSK2
rs78585552	4	15779555	0.32406	0.0240723	2.62e-41	0.0254545	T	C	ADP-ribosyl cyclase/cyclic ADP-ribose hydrolase 2 | Neurology	TRUE	BST1
rs13129093	4	15430157	0.320223	0.0251826	4.82e-37	0.0230547	A	G	ADP-ribosyl cyclase/cyclic ADP-ribose hydrolase 2 | Neurology	TRUE	BST1
rs140592625	4	15703040	0.485034	0.0438864	2.14e-28	0.00794853	C	T	ADP-ribosyl cyclase/cyclic ADP-ribose hydrolase 2 | Neurology	TRUE	BST1
rs78925804	4	15751581	-0.647033	0.0191706	1e-200	0.0401677	A	T	ADP-ribosyl cyclase/cyclic ADP-ribose hydrolase 2 | Neurology	TRUE	BST1
rs79908138	4	15507374	0.22533	0.032473	3.95e-12	0.0147344	C	T	ADP-ribosyl cyclase/cyclic ADP-ribose hydrolase 2 | Neurology	TRUE	BST1
rs75980777	4	15447679	0.261182	0.0260227	1.05e-23	0.0228988	T	G	ADP-ribosyl cyclase/cyclic ADP-ribose hydrolase 2 | Neurology	TRUE	BST1
rs562301411	4	15560095	0.741619	0.0345685	4.23e-102	0.0127819	A	G	ADP-ribosyl cyclase/cyclic ADP-ribose hydrolase 2 | Neurology	TRUE	BST1
rs148203544	4	15774338	0.349939	0.0279369	5.38e-36	0.0192137	G	A	ADP-ribosyl cyclase/cyclic ADP-ribose hydrolase 2 | Neurology	TRUE	BST1
rs77194060	4	15434526	-0.780047	0.0424167	1.58e-75	0.00793534	C	G	ADP-ribosyl cyclase/cyclic ADP-ribose hydrolase 2 | Neurology	TRUE	BST1
rs11574929	4	15840187	0.268347	0.0228248	6.51e-32	0.0285604	G	A	ADP-ribosyl cyclase/cyclic ADP-ribose hydrolase 2 | Neurology	TRUE	BST1
rs149141906	4	15308307	0.172712	0.0315505	4.4e-08	0.015558	A	G	ADP-ribosyl cyclase/cyclic ADP-ribose hydrolase 2 | Neurology	TRUE	BST1
rs547520087	4	15790308	0.351767	0.0324041	1.88e-27	0.0147843	A	G	ADP-ribosyl cyclase/cyclic ADP-ribose hydrolase 2 | Neurology	TRUE	BST1
rs181156997	4	15796146	-0.834697	0.0363497	1.09e-116	0.0117368	C	A	ADP-ribosyl cyclase/cyclic ADP-ribose hydrolase 2 | Neurology	TRUE	BST1
rs147988737	4	15732758	0.315701	0.0332882	2.45e-21	0.0134581	C	A	ADP-ribosyl cyclase/cyclic ADP-ribose hydrolase 2 | Neurology	TRUE	BST1
rs73235018	4	15495006	-1.26429	0.0221579	1e-200	0.0303609	T	A	ADP-ribosyl cyclase/cyclic ADP-ribose hydrolase 2 | Neurology	TRUE	BST1
rs61175291	4	15534216	0.34955	0.0392811	5.65e-19	0.00949815	C	T	ADP-ribosyl cyclase/cyclic ADP-ribose hydrolase 2 | Neurology	TRUE	BST1
rs76819934	4	15345625	-0.887699	0.0201476	1e-200	0.0362261	C	T	ADP-ribosyl cyclase/cyclic ADP-ribose hydrolase 2 | Neurology	TRUE	BST1
rs78805834	4	15551448	0.300609	0.024581	2.17e-34	0.0242438	C	T	ADP-ribosyl cyclase/cyclic ADP-ribose hydrolase 2 | Neurology	TRUE	BST1
rs55761990	19	17433566	0.0585542	0.00752628	7.25e-15	0.408843	A	G	Bone marrow stromal antigen 2 | Neurology	TRUE	BST2
rs8101243	19	17377984	-0.343639	0.0182846	8.47e-79	0.956749	C	T	Bone marrow stromal antigen 2 | Neurology	TRUE	BST2
rs182168283	4	74948937	-0.262457	0.0434032	1.48e-09	0.00931055	A	G	Probetacellulin [Cleaved into: Betacellulin | Oncology	TRUE	BTC
rs13113204	4	74583132	0.081464	0.00798684	1.99e-24	0.358721	T	C	Probetacellulin [Cleaved into: Betacellulin | Oncology	TRUE	BTC
rs62316317	4	74794598	0.572849	0.0318756	3.26e-72	0.0176033	A	G	Probetacellulin [Cleaved into: Betacellulin | Oncology	TRUE	BTC
rs28458910	4	74763333	-0.588842	0.0114821	1e-200	0.132046	G	A	Probetacellulin [Cleaved into: Betacellulin | Oncology	TRUE	BTC
rs35034250	3	15645027	-0.138978	0.0223088	4.67e-10	0.0288425	T	C	Biotinidase | Inflammation_II	TRUE	BTD
rs146994962	3	14911936	-0.23947	0.0278004	7.06e-18	0.0191345	G	A	Biotinidase | Inflammation_II	TRUE	BTD
rs17556939	3	15557548	0.169327	0.0100929	3.61e-63	0.166726	A	T	Biotinidase | Inflammation_II	TRUE	BTD
rs7621044	3	15324179	-0.438937	0.0113687	1e-200	0.122577	A	G	Biotinidase | Inflammation_II	TRUE	BTD
rs9821332	3	15945006	0.0556845	0.00908584	8.86e-10	0.220822	A	G	Biotinidase | Inflammation_II	TRUE	BTD
rs7635556	3	14809593	-0.0592875	0.00835458	1.28e-12	0.285969	A	G	Biotinidase | Inflammation_II	TRUE	BTD
rs2174266	3	15456835	-0.223781	0.0166643	4.1e-41	0.0605448	T	G	Biotinidase | Inflammation_II	TRUE	BTD
rs12211201	6	26461233	0.300216	0.012365	3.24e-130	0.105827	G	A	Butyrophilin subfamily 1 member A1 | Oncology_II	TRUE	BTN1A1
rs115973879	6	26472441	-0.162914	0.0274234	2.84e-09	0.0221929	T	C	Butyrophilin subfamily 1 member A1 | Oncology_II	TRUE	BTN1A1
rs114641217	6	27457806	-0.291534	0.0327958	6.15e-19	0.014161	C	T	Butyrophilin subfamily 2 member A1 | Inflammation	TRUE	BTN2A1
rs115247877	6	26383878	-0.345187	0.034904	4.62e-23	0.0112078	A	G	Butyrophilin subfamily 2 member A1 | Inflammation	TRUE	BTN2A1
rs73395239	6	26589091	-0.232388	0.0408997	1.33e-08	0.0083811	T	C	Butyrophilin subfamily 2 member A1 | Inflammation	TRUE	BTN2A1
rs75782365	6	26408323	0.471708	0.0117221	1e-200	0.109593	G	T	Butyrophilin subfamily 2 member A1 | Inflammation	TRUE	BTN2A1
rs375555600	6	26701821	0.125557	0.0218409	8.99e-09	0.0362615	A	G	Butyrophilin subfamily 2 member A1 | Inflammation	TRUE	BTN2A1
rs115862154	6	27413954	-0.164691	0.0238186	4.7e-12	0.0244623	A	G	Butyrophilin subfamily 2 member A1 | Inflammation	TRUE	BTN2A1
rs12190171	6	25722740	0.117032	0.0179442	6.94e-11	0.0459303	C	T	Butyrophilin subfamily 2 member A1 | Inflammation	TRUE	BTN2A1
rs113029277	6	27171962	-0.19037	0.0279727	1.01e-11	0.0183399	C	T	Butyrophilin subfamily 2 member A1 | Inflammation	TRUE	BTN2A1
rs5030963	6	27247846	0.180854	0.0176233	1.04e-24	0.047462	A	G	Butyrophilin subfamily 3 member A2 | Inflammation	TRUE	BTN3A2
rs14232	6	26377713	0.292376	0.0112655	1.67e-148	0.127106	G	C	Butyrophilin subfamily 3 member A2 | Inflammation	TRUE	BTN3A2
rs116418977	6	25365660	-0.652236	0.0142625	1e-200	0.0760132	T	C	Butyrophilin subfamily 3 member A2 | Inflammation	TRUE	BTN3A2
rs41266837	6	26409501	0.435068	0.0110404	1e-200	0.130874	A	G	Butyrophilin subfamily 3 member A2 | Inflammation	TRUE	BTN3A2
rs1048104	19	29702275	-0.0578535	0.00772932	7.16e-14	0.602727	C	G	Protein C19orf12 | Neurology	TRUE	C19orf12
rs12060537	1	22591066	-0.470873	0.0118994	1e-200	0.110775	C	T	Complement C1q subcomponent subunit A | Inflammation	TRUE	C1QA
rs74414073	1	22799075	0.119185	0.019043	3.88e-10	0.0395284	C	T	Complement C1q subcomponent subunit A | Inflammation	TRUE	C1QA
rs146907244	1	22433200	-0.121825	0.0163896	1.06e-13	0.055515	A	G	Complement C1q subcomponent subunit A | Inflammation	TRUE	C1QA
rs80352808	1	22628736	-0.168333	0.00829479	1.46e-91	0.279211	A	G	Complement C1q subcomponent subunit A | Inflammation	TRUE	C1QA
rs11693846	2	118877101	0.0683649	0.00797296	9.94e-18	0.299545	A	G	Complement C1q-like protein 2 | Inflammation_II	TRUE	C1QL2
rs3795891	2	119285638	0.11217	0.00720759	1.3e-54	0.453822	G	A	Complement C1q-like protein 2 | Inflammation_II	TRUE	C1QL2
rs17798163	2	119134980	0.1378	0.0161653	1.54e-17	0.0518784	A	G	Complement C1q-like protein 2 | Inflammation_II	TRUE	C1QL2
rs34475538	2	119160689	-0.278571	0.00901313	1e-200	0.202466	A	G	Complement C1q-like protein 2 | Inflammation_II	TRUE	C1QL2
rs116539064	17	79022318	0.398118	0.0128129	1e-200	0.0972553	T	C	Complement C1q tumor necrosis factor-related protein 1 | Cardiometabolic	TRUE	C1QTNF1
rs2509656	11	119337866	0.163496	0.0104547	3.98e-55	0.143369	A	G	Complement C1q tumor necrosis factor-related protein 5 | Inflammation_II	TRUE	C1QTNF5
rs5750394	22	37193388	-0.0707593	0.00894494	2.56e-15	0.236514	T	C	Complement C1q tumor necrosis factor-related protein 6 | Neurology_II	TRUE	C1QTNF6
rs79763908	13	24248118	-0.416893	0.018581	1.73e-111	0.044809	T	C	Complement C1q and tumor necrosis factor-related protein 9A | Inflammation_II	TRUE	C1QTNF9
rs1129021	13	24305565	0.464546	0.00826071	1e-200	0.340548	A	G	Complement C1q and tumor necrosis factor-related protein 9A | Inflammation_II	TRUE	C1QTNF9
rs6490934	13	24445180	0.73579	0.0171937	1e-200	0.948352	T	C	Complement C1q and tumor necrosis factor-related protein 9A | Inflammation_II	TRUE	C1QTNF9
rs144919926	13	24584353	0.206182	0.0181062	4.83e-30	0.0494196	A	G	Complement C1q and tumor necrosis factor-related protein 9A | Inflammation_II	TRUE	C1QTNF9
rs12429192	13	24900305	0.104584	0.0102623	2.17e-24	0.167014	C	T	Complement C1q and tumor necrosis factor-related protein 9A | Inflammation_II	TRUE	C1QTNF9
rs78392586	13	24054565	-0.0597567	0.010581	1.63e-08	0.157784	G	A	Complement C1q and tumor necrosis factor-related protein 9A | Inflammation_II	TRUE	C1QTNF9
rs4963512	12	6833659	-0.0579347	0.00770135	5.37e-14	0.588381	G	A	Complement C1r subcomponent | Inflammation_II	TRUE	C1R
rs1047776	12	6839528	-0.0914437	0.00781183	1.19e-31	0.647646	G	A	Complement C1r subcomponent-like protein | Inflammation_II	TRUE	C1RL
rs12424363	12	6790524	-0.152628	0.0269794	1.54e-08	0.0214705	C	A	Complement C1r subcomponent-like protein | Inflammation_II	TRUE	C1RL
rs143703503	12	6889105	-0.208784	0.0255493	3.04e-16	0.0236793	G	T	Complement C1s subcomponent | Inflammation_II	TRUE	C1S
rs146111161	12	6800807	-0.258273	0.0277777	1.43e-20	0.019676	T	C	Complement C1s subcomponent | Inflammation_II	TRUE	C1S
rs183473609	6	31427627	-0.157255	0.0192289	2.88e-16	0.0487085	A	G	Complement C2 | Cardiometabolic	TRUE	C2
rs2097442	6	32454414	0.157861	0.00818045	5.65e-83	0.291682	A	G	Complement C2 | Cardiometabolic	TRUE	C2
rs3906256	6	31486400	0.0566639	0.00916158	6.21e-10	0.227899	G	T	Complement C2 | Cardiometabolic	TRUE	C2
rs545686632	6	32651370	0.157681	0.00957166	5.67e-61	0.286145	A	G	Complement C2 | Cardiometabolic	TRUE	C2
rs115032094	6	31372224	-1.43038	0.0367133	1e-200	0.0102839	G	A	Complement C2 | Cardiometabolic	TRUE	C2
rs9270074	6	32586352	0.252258	0.0103628	6.93e-131	0.845252	C	T	Complement C2 | Cardiometabolic	TRUE	C2
rs640603	11	119093620	-0.0560174	0.0081279	5.5e-12	0.351749	A	G	Phospholipid transfer protein C2CD2L | Neurology	TRUE	C2CD2L
rs17629007	2	199856832	0.253144	0.021779	3.14e-31	0.0321955	C	T	UPF0565 protein C2orf69 | Neurology_II	TRUE	C2orf69
rs11569470	19	6698443	-0.166481	0.0112225	8.75e-50	0.136588	A	G	Complement C3 | Inflammation_II	TRUE	C3
rs2491396	1	207129051	-0.135446	0.00837212	7.18e-59	0.237777	C	T	C4b-binding protein beta chain | Oncology	TRUE	C4BPB
rs3813948	1	207096513	-0.307177	0.0141345	1.01e-104	0.0674857	C	T	C4b-binding protein beta chain | Oncology	TRUE	C4BPB
rs6696573	1	207027204	-0.0707306	0.0105452	1.98e-11	0.13264	G	A	C4b-binding protein beta chain | Oncology	TRUE	C4BPB
rs4837810	9	121118921	-0.142986	0.00765242	6.55e-78	0.577163	C	T	Complement C5 | Inflammation_II	TRUE	C5
rs7444800	5	41217587	-0.259547	0.0085349	1e-200	0.736271	A	G	Complement component C7 | Inflammation_II	TRUE	C7
rs149976817	5	40537414	0.15678	0.027323	9.58e-09	0.0200965	T	C	Complement component C7 | Inflammation_II	TRUE	C7
rs145095721	5	40938894	0.18335	0.0235621	7.16e-15	0.026875	A	G	Complement component C7 | Inflammation_II	TRUE	C7
rs115686032	5	40282763	-0.822966	0.0350881	1.2e-121	0.0120879	T	C	Complement component C7 | Inflammation_II	TRUE	C7
rs1501815	5	40960064	-0.411155	0.00879966	1e-200	0.239547	T	A	Complement component C7 | Inflammation_II	TRUE	C7
rs60670222	5	40895772	0.267176	0.0260651	1.18e-24	0.0213099	T	C	Complement component C7 | Inflammation_II	TRUE	C7
rs17263168	5	41284641	0.302731	0.0218942	1.75e-43	0.030932	C	T	Complement component C7 | Inflammation_II	TRUE	C7
rs114822732	5	41304678	-0.251335	0.0172934	7.42e-48	0.0516375	A	G	Complement component C7 | Inflammation_II	TRUE	C7
rs72758315	5	41452557	-0.167252	0.0218817	2.11e-14	0.0321136	A	G	Complement component C7 | Inflammation_II	TRUE	C7
rs113816611	5	40488550	-0.19658	0.0294218	2.37e-11	0.0167435	C	T	Complement component C7 | Inflammation_II	TRUE	C7
rs77710785	1	56916959	-0.150798	0.0128316	6.89e-32	0.0929803	A	T	Complement component C8 beta chain | Inflammation_II	TRUE	C8B
rs835904	1	56949922	0.312288	0.0162145	1.17e-82	0.0545227	T	G	Complement component C8 beta chain | Inflammation_II	TRUE	C8B
rs112586741	1	56797955	-0.116763	0.0150154	7.47e-15	0.0679111	G	A	Complement component C8 beta chain | Inflammation_II	TRUE	C8B
rs76141461	1	56953103	-0.203192	0.0321718	2.69e-10	0.0132814	C	T	Complement component C8 beta chain | Inflammation_II	TRUE	C8B
rs17420649	1	57135656	-0.142113	0.0202219	2.1e-12	0.0380291	A	T	Complement component C8 beta chain | Inflammation_II	TRUE	C8B
rs6696924	1	56894255	0.346223	0.00854513	1e-200	0.254307	G	T	Complement component C8 beta chain | Inflammation_II	TRUE	C8B
rs696766	5	39356024	-0.205148	0.0158248	1.97e-38	0.940227	G	A	Complement component C9 | Inflammation_II	TRUE	C9
rs62357812	5	39866773	-0.154795	0.0260884	2.97e-09	0.0213974	A	G	Complement component C9 | Inflammation_II	TRUE	C9
rs265721	5	39353967	0.163982	0.0213534	1.6e-14	0.0319249	A	G	Complement component C9 | Inflammation_II	TRUE	C9
rs12544332	8	85343981	-0.0887517	0.0074213	5.82e-33	0.588965	A	C	Carbonic anhydrase 1 | Cardiometabolic	TRUE	CA1
rs2617802	19	48611222	0.0768063	0.00963328	1.55e-15	0.201615	G	T	Carbonic anhydrase-related protein 11 | Oncology	TRUE	CA11
rs72752943	15	63894171	0.0657906	0.0102841	1.58e-10	0.158038	A	G	Carbonic anhydrase 12 | Oncology	TRUE	CA12
rs570842529	15	63607098	-0.312744	0.0318532	9.4e-23	0.0201024	G	T	Carbonic anhydrase 12 | Oncology	TRUE	CA12
rs12916532	15	63381972	-0.294043	0.00840932	1e-200	0.274115	C	T	Carbonic anhydrase 12 | Oncology	TRUE	CA12
rs12708477	15	63313755	0.191636	0.0089457	8.32e-102	0.772238	C	A	Carbonic anhydrase 12 | Oncology	TRUE	CA12
rs80317237	15	63192568	0.169155	0.0294561	9.32e-09	0.0165359	A	G	Carbonic anhydrase 12 | Oncology	TRUE	CA12
rs56072918	8	85297179	-0.526215	0.0149007	1e-200	0.0682589	T	C	Carbonic anhydrase 13 | Cardiometabolic	TRUE	CA13
rs2403082	8	85166967	0.159948	0.00853274	2.12e-78	0.734284	A	T	Carbonic anhydrase 13 | Cardiometabolic	TRUE	CA13
rs11582094	1	150398918	0.074108	0.0102667	5.26e-13	0.142818	T	G	Carbonic anhydrase 14 | Oncology	TRUE	CA14
rs6694357	1	151063152	-0.124292	0.0138448	2.77e-19	0.0714244	C	A	Carbonic anhydrase 14 | Oncology	TRUE	CA14
rs1122967	1	150286426	0.173857	0.00718448	2.28e-129	0.510339	G	C	Carbonic anhydrase 14 | Oncology	TRUE	CA14
rs192504603	1	149816259	0.165152	0.0296422	2.53e-08	0.0160622	C	T	Carbonic anhydrase 14 | Oncology	TRUE	CA14
rs2980370	8	85847898	0.101739	0.00723348	6.23e-45	0.520706	G	A	Carbonic anhydrase 2 | Neurology	TRUE	CA2
rs117509145	8	84825918	-0.222571	0.0382385	5.86e-09	0.00963419	A	G	Carbonic anhydrase 2 | Neurology	TRUE	CA2
rs184726485	8	85144797	0.182804	0.0206455	8.41e-19	0.033702	A	G	Carbonic anhydrase 3 | Cardiometabolic	TRUE	CA3
rs2072696	8	85438822	-0.174144	0.00833989	8e-97	0.243145	C	G	Carbonic anhydrase 3 | Cardiometabolic	TRUE	CA3
rs74709354	8	85094780	0.152686	0.016328	8.67e-21	0.0512055	C	A	Carbonic anhydrase 3 | Cardiometabolic	TRUE	CA3
rs143648905	8	85113966	0.131418	0.0206667	2.03e-10	0.0318926	A	G	Carbonic anhydrase 3 | Cardiometabolic	TRUE	CA3
rs147414880	17	60173878	-0.386925	0.0272899	1.25e-45	0.0195234	T	C	Carbonic anhydrase 4 | Cardiometabolic	TRUE	CA4
rs117154637	17	60156793	-0.825377	0.0204107	1e-200	0.0349188	T	A	Carbonic anhydrase 4 | Cardiometabolic	TRUE	CA4
rs140577562	17	60499442	0.172598	0.0231539	9.03e-14	0.027003	C	A	Carbonic anhydrase 4 | Cardiometabolic	TRUE	CA4
rs117561098	17	60461373	0.183142	0.0192664	1.99e-21	0.0397554	C	T	Carbonic anhydrase 4 | Cardiometabolic	TRUE	CA4
rs144814524	16	87859196	0.590823	0.039428	9.22e-51	0.00951092	A	G	Carbonic anhydrase 5A, mitochondrial | Cardiometabolic	TRUE	CA5A
rs117615706	16	87950816	0.208443	0.0272772	2.14e-14	0.0191268	G	C	Carbonic anhydrase 5A, mitochondrial | Cardiometabolic	TRUE	CA5A
rs74415695	16	88194521	0.0498641	0.00790906	2.89e-10	0.358479	T	C	Carbonic anhydrase 5A, mitochondrial | Cardiometabolic	TRUE	CA5A
rs11865049	16	87840534	0.3669	0.0184495	5.3e-88	0.0421875	A	G	Carbonic anhydrase 5A, mitochondrial | Cardiometabolic	TRUE	CA5A
rs191779098	16	87877447	-0.234171	0.0215416	1.59e-27	0.034461	G	T	Carbonic anhydrase 5A, mitochondrial | Cardiometabolic	TRUE	CA5A
rs4843273	16	87866110	0.336414	0.00817293	1e-200	0.336567	G	T	Carbonic anhydrase 5A, mitochondrial | Cardiometabolic	TRUE	CA5A
rs143025859	1	8266026	0.171091	0.0200767	1.57e-17	0.036158	A	G	Carbonic anhydrase 6 | Neurology	TRUE	CA6
rs17033013	1	9006073	0.18534	0.0105152	1.56e-69	0.137947	T	C	Carbonic anhydrase 6 | Neurology	TRUE	CA6
rs728869	1	9099477	-0.0644309	0.00774918	9.21e-17	0.310807	C	T	Carbonic anhydrase 6 | Neurology	TRUE	CA6
rs114939101	1	9017684	0.232397	0.0348774	2.68e-11	0.0118821	T	C	Carbonic anhydrase 6 | Neurology	TRUE	CA6
rs61747125	1	8335614	0.243134	0.0271545	3.44e-19	0.0174677	T	C	Carbonic anhydrase 6 | Neurology	TRUE	CA6
rs707468	1	9018014	0.0952406	0.0146803	8.72e-11	0.931672	T	A	Carbonic anhydrase 6 | Neurology	TRUE	CA6
rs112491798	1	8950195	-0.324034	0.00736967	1e-200	0.370201	T	C	Carbonic anhydrase 6 | Neurology	TRUE	CA6
rs10441686	9	35661091	-0.355872	0.0233032	1.19e-52	0.0260087	A	G	Carbonic anhydrase 9 | Oncology	TRUE	CA9
rs2145925	9	35689376	-0.0820283	0.00744561	3.16e-28	0.429665	C	T	Carbonic anhydrase 9 | Oncology	TRUE	CA9
rs7040391	9	35480567	0.0478366	0.00809832	3.48e-09	0.704546	C	T	Carbonic anhydrase 9 | Oncology	TRUE	CA9
rs7975385	12	48797209	0.119068	0.00886065	3.63e-41	0.233276	C	T	Voltage-dependent L-type calcium channel subunit beta-3 | Neurology_II	TRUE	CACNB3
rs12565973	1	174020081	-0.17148	0.0120672	7.89e-46	0.110675	T	C	Calcyclin-binding protein | Inflammation_II	TRUE	CACYBP
rs418634	8	89847469	-0.0509289	0.00777502	5.74e-11	0.655184	C	T	Calbindin | Oncology	TRUE	CALB1
rs75641541	8	90482393	0.459651	0.036748	6.74e-36	0.0102335	G	A	Calbindin | Oncology	TRUE	CALB1
rs1476089	16	71119869	-0.0693794	0.00841981	1.72e-16	0.287668	A	G	Calretinin | Neurology	TRUE	CALB2
rs10766197	11	14900334	-0.101941	0.006175	3.18e-61	0.453257	A	G	Calcitonin [Cleaved into: Calcitonin; Katacalcin | Neurology	TRUE	CALCA
rs12295853	11	15157735	0.0725935	0.00758524	1.07e-21	0.427623	G	A	Calcitonin gene-related peptide 2 | Neurology_II	TRUE	CALCB
rs4757282	11	15105198	-0.126775	0.00883048	9.7e-47	0.759872	T	G	Calcitonin gene-related peptide 2 | Neurology_II	TRUE	CALCB
rs17102261	12	53732948	0.138691	0.0103195	3.54e-41	0.150203	G	T	Calcium-binding and coiled-coil domain-containing protein 1 | Oncology	TRUE	CALCOCO1
rs606911	17	48830866	0.0754112	0.0101917	1.37e-13	0.158831	A	G	Calcium-binding and coiled-coil domain-containing protein 2 | Cardiometabolic_II	TRUE	CALCOCO2
rs753513	17	3890178	-0.296959	0.00842648	1e-200	0.286672	T	C	Calcium/calmodulin-dependent protein kinase kinase 1 | Oncology	TRUE	CAMKK1
rs79414225	17	3871393	0.115828	0.020761	2.42e-08	0.0432962	G	C	Calcium/calmodulin-dependent protein kinase kinase 1 | Oncology	TRUE	CAMKK1
rs140194483	17	3871598	0.188065	0.0270786	3.78e-12	0.0217449	T	C	Calcium/calmodulin-dependent protein kinase kinase 1 | Oncology	TRUE	CAMKK1
rs17739056	17	78999123	-0.215409	0.011736	3.04e-75	0.1156	C	T	Soluble calcium-activated nucleotidase 1 | Cardiometabolic	TRUE	CANT1
rs72844426	2	85505408	0.239454	0.0198108	1.24e-33	0.0374312	T	G	Macrophage-capping protein | Oncology	TRUE	CAPG
rs138511106	2	85094833	-0.17576	0.0254738	5.21e-12	0.0234327	G	A	Macrophage-capping protein | Oncology	TRUE	CAPG
rs541182995	2	84920848	0.265429	0.0309401	9.59e-18	0.0162683	T	C	Macrophage-capping protein | Oncology	TRUE	CAPG
rs4832158	2	85296353	0.289873	0.00751087	1e-200	0.456466	A	G	Macrophage-capping protein | Oncology	TRUE	CAPG
rs113194344	2	85290071	-0.310313	0.0158707	3.92e-85	0.0673111	A	G	Macrophage-capping protein | Oncology	TRUE	CAPG
rs2271625	2	85398390	-0.490703	0.00970412	1e-200	0.17982	A	T	Macrophage-capping protein | Oncology	TRUE	CAPG
rs117170491	15	42188381	-0.158507	0.0286437	3.13e-08	0.0182329	C	T	Calpain-3 | Oncology_II	TRUE	CAPN3
rs74792734	19	5966123	-0.176771	0.0114684	1.32e-53	0.108963	A	G	Calcyphosin | Neurology_II	TRUE	CAPS
rs76684796	19	5919568	0.198504	0.0309231	1.37e-10	0.0137283	A	T	Calcyphosin | Neurology_II	TRUE	CAPS
rs143117009	19	5914459	0.313764	0.0276249	6.77e-30	0.0171329	A	G	Calcyphosin | Neurology_II	TRUE	CAPS
rs4619405	16	8869050	-0.0637433	0.00835523	2.36e-14	0.40638	A	G	Calcium-regulated heat-stable protein 1 | Neurology	TRUE	CARHSP1
rs12597479	16	8809732	-0.0776729	0.00740213	9.27e-26	0.525945	T	G	Calcium-regulated heat-stable protein 1 | Neurology	TRUE	CARHSP1
rs498892	11	105047690	-0.0661008	0.00999227	3.71e-11	0.172669	G	T	Caspase-1 | Neurology	TRUE	CASP1
rs7576306	2	201209805	0.182126	0.00761951	2.88e-126	0.494425	G	A	Caspase-10 | Neurology	TRUE	CASP10
rs62339863	4	184649313	-0.127988	0.00849513	2.71e-51	0.260733	C	A	Caspase-3 | Cardiometabolic	TRUE	CASP3
rs12762208	10	113732544	-0.127174	0.0085298	2.87e-50	0.2605	G	A	Caspase-7 | Neurology_II	TRUE	CASP7
rs34841024	2	201286417	0.310055	0.0107477	5.28e-183	0.136282	G	T	Caspase-8 | Oncology	TRUE	CASP8
rs12024833	1	15539921	-0.0814396	0.0076792	2.82e-26	0.524827	G	A	Caspase-9 | Inflammation_II	TRUE	CASP9
rs208674	11	34420905	0.0967484	0.00733009	8.91e-40	0.40644	C	T	Catalase | Inflammation_II	TRUE	CAT
rs2284368	11	34447748	-0.18379	0.00862939	1.18e-100	0.220608	C	T	Catalase | Inflammation_II	TRUE	CAT
rs113185777	11	59287850	-0.345201	0.0358929	6.74e-22	0.0109052	C	T	Cobalamin binding intrinsic factor | Cardiometabolic	TRUE	CBLIF
rs12624596	20	55714960	0.187899	0.00830958	3.28e-113	0.286347	A	G	Cerebellin-4 | Oncology	TRUE	CBLN4
rs214402	20	55481542	-0.131807	0.0112071	6.19e-32	0.129615	G	T	Cerebellin-4 | Oncology	TRUE	CBLN4
rs13038911	20	55624412	0.0479487	0.00861113	2.57e-08	0.257141	T	G	Cerebellin-4 | Oncology	TRUE	CBLN4
rs6127453	20	55247156	0.106665	0.00775493	4.79e-43	0.611206	G	A	Cerebellin-4 | Oncology	TRUE	CBLN4
rs6513122	20	55790950	-0.162248	0.00819259	2.74e-87	0.301755	G	A	Cerebellin-4 | Oncology	TRUE	CBLN4
rs2870718	20	56179321	0.143439	0.00820962	2.34e-68	0.701398	G	A	Cerebellin-4 | Oncology	TRUE	CBLN4
rs11700748	21	43052952	0.0461965	0.00763434	1.44e-09	0.437208	T	C	Cystathionine beta-synthase | Cardiometabolic_II	TRUE	CBS
rs6586281	21	43058283	0.155739	0.00996041	4.15e-55	0.17596	A	G	Cystathionine beta-synthase | Cardiometabolic_II	TRUE	CBS
rs61740117	19	13913456	-0.325128	0.0319127	2.24e-24	0.0135184	T	C	Coiled-coil and C2 domain-containing protein 1A | Neurology	TRUE	CC2D1A
rs7250453	19	13931078	0.0740534	0.00982418	4.78e-14	0.173699	G	C	Coiled-coil and C2 domain-containing protein 1A | Neurology	TRUE	CC2D1A
rs28384790	22	41664913	-0.0570034	0.00764801	9.1e-14	0.438618	C	G	Coiled-coil domain-containing protein 134 | Oncology_II	TRUE	CCDC134
rs2669972	3	191968571	0.0796433	0.00822837	3.7e-22	0.296522	C	T	Coiled-coil domain-containing protein 50 | Neurology_II	TRUE	CCDC50
rs35380043	3	191369951	-0.419415	0.0176004	1.64e-125	0.0481582	T	A	Coiled-coil domain-containing protein 50 | Neurology_II	TRUE	CCDC50
rs79025050	3	112920702	0.0983708	0.0165852	3.01e-09	0.0446991	A	T	Coiled-coil domain-containing protein 80 | Cardiometabolic	TRUE	CCDC80
rs6772337	3	112643341	-0.0698784	0.00711606	9.25e-23	0.623862	G	A	Coiled-coil domain-containing protein 80 | Cardiometabolic	TRUE	CCDC80
rs2287954	19	38817413	-0.507991	0.0392611	2.72e-38	0.00859512	T	C	Coiled-coil domain-containing glutamate-rich protein 2 | Cardiometabolic_II	TRUE	CCER2
rs140905292	17	34188515	-0.120636	0.00854339	2.85e-45	0.224055	A	G	Eotaxin | Inflammation	TRUE	CCL11
rs8081032	17	34239800	0.204318	0.0130306	2.08e-55	0.0854777	A	G	C-C motif chemokine 13 | Inflammation	TRUE	CCL13
rs3136674	17	34355597	-0.462266	0.0162166	9.91e-179	0.0537475	C	T	C-C motif chemokine 13 | Inflammation	TRUE	CCL13
rs7224321	17	34188347	0.154395	0.00760275	1.1e-91	0.539506	G	C	C-C motif chemokine 13 | Inflammation	TRUE	CCL13
rs76190126	17	35983220	-0.683125	0.013532	1e-200	0.0839397	A	C	C-C motif chemokine 14 | Cardiometabolic	TRUE	CCL14
rs72820233	17	36647444	-0.187995	0.0320643	4.54e-09	0.0144731	C	T	C-C motif chemokine 14 | Cardiometabolic	TRUE	CCL14
rs549630288	17	35974404	0.199446	0.024855	1.02e-15	0.0248445	C	A	C-C motif chemokine 14 | Cardiometabolic	TRUE	CCL14
rs41492346	17	35875932	-0.150223	0.0262664	1.07e-08	0.0238368	C	T	C-C motif chemokine 14 | Cardiometabolic	TRUE	CCL14
rs144391957	17	35959845	0.355841	0.0300658	2.56e-32	0.0170463	C	T	C-C motif chemokine 14 | Cardiometabolic	TRUE	CCL14
rs62078063	17	35959448	1.13315	0.0224073	1e-200	0.0279261	C	T	C-C motif chemokine 15 | Cardiometabolic	TRUE	CCL15
rs71381486	17	35974402	0.418899	0.0106774	1e-200	0.143201	C	A	C-C motif chemokine 15 | Cardiometabolic	TRUE	CCL15
rs1470312	17	35540534	0.547047	0.0281985	7.74e-84	0.0172575	A	G	C-C motif chemokine 15 | Cardiometabolic	TRUE	CCL15
rs1620728	17	36083801	0.0818678	0.0084127	2.21e-22	0.30579	C	G	C-C motif chemokine 15 | Cardiometabolic	TRUE	CCL15
rs1081697	17	35302980	0.167125	0.0198342	3.57e-17	0.0358524	A	G	C-C motif chemokine 15 | Cardiometabolic	TRUE	CCL15
rs72828026	17	35536143	-0.0806352	0.00917377	1.5e-18	0.201917	A	T	C-C motif chemokine 15 | Cardiometabolic	TRUE	CCL15
rs144426878	17	35839531	-0.168556	0.0181497	1.59e-20	0.0421395	A	G	C-C motif chemokine 16 | Cardiometabolic	TRUE	CCL16
rs142033059	17	36622436	-0.254212	0.0385053	4.06e-11	0.0102494	C	G	C-C motif chemokine 16 | Cardiometabolic	TRUE	CCL16
rs76570261	17	35976247	-1.15962	0.0314638	1e-200	0.0131894	T	C	C-C motif chemokine 16 | Cardiometabolic	TRUE	CCL16
rs4795104	17	35960396	-1.15322	0.0160495	1e-200	0.0551104	T	A	C-C motif chemokine 16 | Cardiometabolic	TRUE	CCL16
rs145171343	17	35559745	0.168576	0.0297121	1.4e-08	0.0160008	T	C	C-C motif chemokine 16 | Cardiometabolic	TRUE	CCL16
rs72829950	17	35782019	-0.264867	0.0245583	4.04e-27	0.0221228	T	A	C-C motif chemokine 16 | Cardiometabolic	TRUE	CCL16
rs9302690	16	57409056	0.381022	0.0133624	7.76e-179	0.0810135	A	G	C-C motif chemokine 17 | Inflammation	TRUE	CCL17
rs223895	16	57406984	-0.123142	0.00760521	5.76e-59	0.652185	C	T	C-C motif chemokine 17 | Inflammation	TRUE	CCL17
rs766556	17	36071319	0.601035	0.0349273	2.31e-66	0.0112412	C	T	C-C motif chemokine 18 | Cardiometabolic	TRUE	CCL18
rs4796161	17	36124638	-0.0803463	0.00840362	1.17e-21	0.566512	G	A	C-C motif chemokine 18 | Cardiometabolic	TRUE	CCL18
rs4251739	17	35821079	0.126368	0.0226755	2.51e-08	0.0270062	A	G	C-C motif chemokine 18 | Cardiometabolic	TRUE	CCL18
rs62078244	17	35934014	0.221821	0.0216366	1.16e-24	0.0299615	A	G	C-C motif chemokine 18 | Cardiometabolic	TRUE	CCL18
rs854643	17	36038199	-0.670387	0.0119979	1e-200	0.894151	A	G	C-C motif chemokine 18 | Cardiometabolic	TRUE	CCL18
rs140744153	17	36038696	-0.260819	0.0346673	5.33e-14	0.0122985	A	G	C-C motif chemokine 18 | Cardiometabolic	TRUE	CCL18
rs10972202	9	34707817	0.105214	0.0112366	7.71e-21	0.122694	T	C	C-C motif chemokine 19 | Neurology	TRUE	CCL19
rs12601658	17	34206404	-0.0678942	0.00843879	8.59e-16	0.228723	A	T	C-C motif chemokine 2 | Neurology	TRUE	CCL2
rs1395338	2	227783607	0.0934663	0.00762913	1.65e-34	0.60053	A	G	C-C motif chemokine 20 | Inflammation	TRUE	CCL20
rs10814138	9	34723038	-0.103174	0.00794442	1.45e-38	0.317122	A	C	C-C motif chemokine 21 | Inflammation	TRUE	CCL21
rs115567907	9	34893050	-0.0753037	0.00877973	9.74e-18	0.243255	G	C	C-C motif chemokine 21 | Inflammation	TRUE	CCL21
rs12924504	16	57311254	-0.273448	0.0189538	3.5e-47	0.0413934	C	T	C-C motif chemokine 22 | Inflammation	TRUE	CCL22
rs72784878	16	57350214	0.185285	0.0117466	4.74e-56	0.113575	G	A	C-C motif chemokine 22 | Inflammation	TRUE	CCL22
rs138286902	17	36580183	-0.170471	0.0262471	8.31e-11	0.0219579	C	A	C-C motif chemokine 23 | Inflammation	TRUE	CCL23
rs854664	17	36028741	0.283869	0.0130248	2.61e-105	0.908165	G	A	C-C motif chemokine 23 | Inflammation	TRUE	CCL23
rs12942388	17	36006102	0.225993	0.0268701	4.08e-17	0.0214956	T	C	C-C motif chemokine 23 | Inflammation	TRUE	CCL23
rs150603274	17	35980385	0.34767	0.0278077	7.22e-36	0.0191457	A	G	C-C motif chemokine 23 | Inflammation	TRUE	CCL23
rs2073667	17	35981646	-0.162078	0.0221216	2.36e-13	0.0293075	T	C	C-C motif chemokine 23 | Inflammation	TRUE	CCL23
rs862820	17	35991891	-0.88058	0.0228306	1e-200	0.0276407	C	G	C-C motif chemokine 23 | Inflammation	TRUE	CCL23
rs16971918	17	36075466	0.261934	0.0359523	3.2e-13	0.0110506	A	G	C-C motif chemokine 23 | Inflammation	TRUE	CCL23
rs531889443	7	76115377	-0.33829	0.0364705	1.76e-20	0.0120808	A	G	C-C motif chemokine 24 | Inflammation	TRUE	CCL24
rs76233862	7	75744634	0.850208	0.019561	1e-200	0.0398041	A	G	C-C motif chemokine 24 | Inflammation	TRUE	CCL24
rs185329774	7	76415525	0.693826	0.0291933	7.4e-125	0.0175338	A	G	C-C motif chemokine 24 | Inflammation	TRUE	CCL24
rs187272688	7	76734518	0.399493	0.0330402	1.18e-33	0.0151503	C	T	C-C motif chemokine 24 | Inflammation	TRUE	CCL24
rs10954676	7	75859506	-0.267626	0.00836171	1e-200	0.28941	A	C	C-C motif chemokine 24 | Inflammation	TRUE	CCL24
rs76421761	7	75539171	0.168184	0.0260986	1.16e-10	0.0212379	A	G	C-C motif chemokine 24 | Inflammation	TRUE	CCL24
rs12530862	7	75793000	-0.496338	0.00833753	1e-200	0.302644	C	T	C-C motif chemokine 24 | Inflammation	TRUE	CCL24
rs191733394	7	76481109	0.402265	0.0289191	5.51e-44	0.0175191	A	G	C-C motif chemokine 24 | Inflammation	TRUE	CCL24
rs192702333	7	76603683	0.164171	0.0236025	3.51e-12	0.027945	C	T	C-C motif chemokine 24 | Inflammation	TRUE	CCL24
rs41285780	19	7909980	0.594311	0.0154029	1e-200	0.0621234	A	G	C-C motif chemokine 25 | Inflammation	TRUE	CCL25
rs118101126	19	8255303	0.301336	0.0228937	1.44e-39	0.0276223	A	G	C-C motif chemokine 25 | Inflammation	TRUE	CCL25
rs35619681	19	8162402	-0.101848	0.0139938	3.39e-13	0.0752605	T	C	C-C motif chemokine 25 | Inflammation	TRUE	CCL25
rs74176259	19	7946257	-0.357504	0.0292897	2.9e-34	0.0166157	T	C	C-C motif chemokine 25 | Inflammation	TRUE	CCL25
rs34557917	19	7968233	-0.392564	0.0292386	4.25e-41	0.0162626	C	A	C-C motif chemokine 25 | Inflammation	TRUE	CCL25
rs3136652	19	8054172	0.291212	0.00965674	8.85e-200	0.827411	T	C	C-C motif chemokine 25 | Inflammation	TRUE	CCL25
rs117424304	19	7910202	0.377565	0.0366563	7.04e-25	0.0108077	A	G	C-C motif chemokine 25 | Inflammation	TRUE	CCL25
rs28453160	7	75810953	-0.0531453	0.00749954	1.38e-12	0.515573	T	A	C-C motif chemokine 26 | Inflammation	TRUE	CCL26
rs41463245	7	75771945	-1.01414	0.0392916	6.76e-147	0.00891345	T	C	C-C motif chemokine 26 | Inflammation	TRUE	CCL26
rs13340504	7	75810378	0.148269	0.0121392	2.61e-34	0.105592	T	C	C-C motif chemokine 26 | Inflammation	TRUE	CCL26
rs3176820	9	34686146	0.0846886	0.00810386	1.46e-25	0.270327	C	T	C-C motif chemokine 27 | Cardiometabolic	TRUE	CCL27
rs2070074	9	34649445	-0.327598	0.0121713	1.44e-159	0.0969934	G	A	C-C motif chemokine 27 | Cardiometabolic	TRUE	CCL27
rs1593971	5	43413342	-0.0570302	0.00738025	1.1e-14	0.497518	A	G	C-C motif chemokine 28 | Inflammation	TRUE	CCL28
rs1719220	17	36076917	0.343642	0.00818228	1e-200	0.26429	T	C	C-C motif chemokine 3 | Inflammation	TRUE	CCL3
rs76474979	17	36578828	0.260542	0.0271403	8.01e-22	0.0179309	C	G	C-C motif chemokine 3 | Inflammation	TRUE	CCL3
rs1015673	17	36150004	-0.159622	0.00831322	3.63e-82	0.425196	T	C	C-C motif chemokine 3 | Inflammation	TRUE	CCL3
rs1015673	17	36150004	-0.314287	0.00829789	1e-200	0.424895	T	C	C-C motif chemokine 4 | Inflammation	TRUE	CCL4
rs8071649	17	36120552	0.0576679	0.00867954	3.05e-11	0.632292	C	T	C-C motif chemokine 4 | Inflammation	TRUE	CCL4
rs76474979	17	36578828	0.231244	0.026957	9.63e-18	0.0180907	C	G	C-C motif chemokine 4 | Inflammation	TRUE	CCL4
rs12950560	17	36077805	0.0909495	0.00731383	1.68e-35	0.419525	C	T	C-C motif chemokine 4 | Inflammation	TRUE	CCL4
rs9330240	17	36618251	0.397639	0.0171299	3.36e-119	0.953617	C	T	C-C motif chemokine 4 | Inflammation	TRUE	CCL4
rs2107538	17	35880776	-0.220346	0.0096716	6.79e-115	0.180238	T	C	C-C motif chemokine 5 | Cardiometabolic	TRUE	CCL5
rs6505397	17	34190977	0.10544	0.00731824	4.62e-47	0.422893	A	T	C-C motif chemokine 7 | Inflammation	TRUE	CCL7
rs2041190	17	34307522	0.0494314	0.00744879	3.22e-11	0.600612	A	G	C-C motif chemokine 7 | Inflammation	TRUE	CCL7
rs77770153	17	34252330	0.322646	0.016243	8.4e-88	0.059109	A	G	C-C motif chemokine 8 | Oncology	TRUE	CCL8
rs62058978	17	34046489	-0.21789	0.0269909	6.87e-16	0.0253278	A	C	C-C motif chemokine 8 | Oncology	TRUE	CCL8
rs190850301	17	34188604	-0.328345	0.0483392	1.1e-11	0.00739443	T	C	C-C motif chemokine 8 | Oncology	TRUE	CCL8
rs118181103	17	34216838	-0.813476	0.0205738	1e-200	0.0350711	A	T	C-C motif chemokine 8 | Oncology	TRUE	CCL8
rs527868298	17	34185501	-0.713186	0.0182947	1e-200	0.0457887	A	G	C-C motif chemokine 8 | Oncology	TRUE	CCL8
rs72825069	17	34273909	0.216201	0.0259222	7.41e-17	0.020821	T	C	C-C motif chemokine 8 | Oncology	TRUE	CCL8
rs76263310	17	34318110	0.291387	0.0304205	9.83e-22	0.0150997	A	G	C-C motif chemokine 8 | Oncology	TRUE	CCL8
rs62054941	17	34328070	0.199517	0.0254162	4.16e-15	0.0238374	T	A	C-C motif chemokine 8 | Oncology	TRUE	CCL8
rs71502514	1	85516042	-0.148625	0.019657	4e-14	0.0397403	T	C	CCN family member 1 | Oncology	TRUE	CCN1
rs4949896	1	85596653	-0.118465	0.00834572	9.88e-46	0.261999	T	G	CCN family member 1 | Oncology	TRUE	CCN1
rs1324899	1	86006390	0.0498106	0.0073439	1.18e-11	0.461525	T	C	CCN family member 1 | Oncology	TRUE	CCN1
rs9493157	6	131968017	-0.354432	0.00916025	1e-200	0.216969	T	C	CCN family member 2 | Inflammation	TRUE	CCN2
rs146564696	6	131999167	0.863234	0.0393452	1.08e-106	0.00938912	C	T	CCN family member 2 | Inflammation	TRUE	CCN2
rs1974201	6	131889981	0.0618928	0.0097933	2.62e-10	0.179489	C	G	CCN family member 2 | Inflammation	TRUE	CCN2
rs2279112	8	119416784	-0.273837	0.00805297	1e-200	0.258706	A	G	CCN family member 3 | Cardiometabolic	TRUE	CCN3
rs142952437	8	119792402	-0.259048	0.0312078	1.03e-16	0.0136161	T	C	CCN family member 3 | Cardiometabolic	TRUE	CCN3
rs72682425	8	119082237	0.0759344	0.00997655	2.71e-14	0.146378	A	C	CCN family member 3 | Cardiometabolic	TRUE	CCN3
rs139806626	8	119400134	-0.310754	0.0338256	4.04e-20	0.0117677	A	G	CCN family member 3 | Cardiometabolic	TRUE	CCN3
rs17789242	8	119337010	0.141865	0.0190462	9.44e-14	0.0358985	C	G	CCN family member 3 | Cardiometabolic	TRUE	CCN3
rs111948583	8	133260244	-0.335799	0.0274423	1.98e-34	0.0201345	A	G	WNT1-inducible-signaling pathway protein 1 | Oncology	TRUE	CCN4
rs117263638	8	133206583	0.378643	0.0309489	2.03e-34	0.0146764	A	G	WNT1-inducible-signaling pathway protein 1 | Oncology	TRUE	CCN4
rs112925596	8	133185962	-0.332292	0.0276886	3.51e-33	0.0191825	A	T	WNT1-inducible-signaling pathway protein 1 | Oncology	TRUE	CCN4
rs2252553	8	133052528	0.327724	0.00748138	1e-200	0.459679	T	G	WNT1-inducible-signaling pathway protein 1 | Oncology	TRUE	CCN4
rs34386977	8	133187966	0.551871	0.0292225	1.51e-79	0.0164724	A	C	WNT1-inducible-signaling pathway protein 1 | Oncology	TRUE	CCN4
rs16893349	8	133195720	-0.204476	0.02202	1.6e-20	0.0294854	G	A	WNT1-inducible-signaling pathway protein 1 | Oncology	TRUE	CCN4
rs62514010	8	133201060	-0.430777	0.0326875	1.16e-39	0.0142264	T	C	WNT1-inducible-signaling pathway protein 1 | Oncology	TRUE	CCN4
rs61060559	20	44694260	-0.199209	0.00698231	4.9e-179	0.411844	A	G	WNT1-inducible-signaling pathway protein 2 | Neurology	TRUE	CCN5
rs1800961	20	44413724	-0.11163	0.0193737	8.32e-09	0.0321637	T	C	WNT1-inducible-signaling pathway protein 2 | Neurology	TRUE	CCN5
rs1061098	20	44727515	-0.135416	0.00727043	2e-77	0.33783	T	C	WNT1-inducible-signaling pathway protein 2 | Neurology	TRUE	CCN5
rs628770	11	67546292	-0.176923	0.0315411	2.03e-08	0.98592	A	T	Copper chaperone for superoxide dismutase | Neurology	TRUE	CCS
rs12577917	11	66414946	0.297369	0.00748126	1e-200	0.491958	T	C	Copper chaperone for superoxide dismutase | Neurology	TRUE	CCS
rs142808910	11	66068532	0.129371	0.0230538	2e-08	0.0272515	C	G	Copper chaperone for superoxide dismutase | Neurology	TRUE	CCS
rs77705586	11	66725234	0.22817	0.0263443	4.67e-18	0.0207424	T	C	Copper chaperone for superoxide dismutase | Neurology	TRUE	CCS
rs143587522	11	67421451	-0.277749	0.0420281	3.88e-11	0.00828372	C	T	Copper chaperone for superoxide dismutase | Neurology	TRUE	CCS
rs506028	11	66700998	-0.273547	0.0132559	1.31e-94	0.0847889	G	A	Copper chaperone for superoxide dismutase | Neurology	TRUE	CCS
rs75018337	11	67049700	0.20293	0.0152617	2.42e-40	0.0651093	T	C	Copper chaperone for superoxide dismutase | Neurology	TRUE	CCS
rs190301282	1	116980786	0.268977	0.0393802	8.48e-12	0.011577	G	A	Immunoglobulin superfamily member 2 | Oncology_II	TRUE	CD101
rs115071002	1	116842692	0.218666	0.0212707	8.66e-25	0.0356279	T	C	Immunoglobulin superfamily member 2 | Oncology_II	TRUE	CD101
rs76183878	1	117106008	0.383478	0.034597	1.5e-28	0.0120872	G	T	Immunoglobulin superfamily member 2 | Oncology_II	TRUE	CD101
rs6668254	1	117065348	0.284592	0.0227199	5.38e-36	0.0287221	C	T	Immunoglobulin superfamily member 2 | Oncology_II	TRUE	CD101
rs56222153	1	117256975	-0.201239	0.0124327	6.3e-59	0.105503	G	C	Immunoglobulin superfamily member 2 | Oncology_II	TRUE	CD101
rs531330176	1	116976760	0.3124	0.0258475	1.25e-33	0.0221194	C	T	Immunoglobulin superfamily member 2 | Oncology_II	TRUE	CD101
rs75567925	1	116981085	0.711102	0.0323058	2.23e-107	0.0146209	A	G	Immunoglobulin superfamily member 2 | Oncology_II	TRUE	CD101
rs72697399	1	116798380	-0.453012	0.0211126	3.94e-102	0.0334063	G	A	Immunoglobulin superfamily member 2 | Oncology_II	TRUE	CD101
rs77524075	1	116852706	-0.868069	0.0158471	1e-200	0.065065	T	C	Immunoglobulin superfamily member 2 | Oncology_II	TRUE	CD101
rs148853734	1	117085529	0.565972	0.0285885	3.15e-87	0.0184474	A	G	Immunoglobulin superfamily member 2 | Oncology_II	TRUE	CD101
rs116881804	6	73903417	-0.281758	0.0270389	2e-25	0.0196468	T	C	CD109 antigen | Neurology	TRUE	CD109
rs140031328	6	73541625	0.261239	0.0326951	1.35e-15	0.0134053	G	T	CD109 antigen | Neurology	TRUE	CD109
rs118145760	6	74117516	0.194456	0.0245452	2.33e-15	0.0234215	T	C	CD109 antigen | Neurology	TRUE	CD109
rs9350493	6	73239796	-0.0775836	0.00785595	5.3e-23	0.354235	C	T	CD109 antigen | Neurology	TRUE	CD109
rs143150833	6	74703439	-0.21275	0.0364576	5.36e-09	0.0121603	C	T	CD109 antigen | Neurology	TRUE	CD109
rs9350500	6	73699314	-0.573139	0.00808757	1e-200	0.686308	A	T	CD109 antigen | Neurology	TRUE	CD109
rs145261698	6	73876859	-0.300814	0.0246453	2.9e-34	0.0253976	C	T	CD109 antigen | Neurology	TRUE	CD109
rs9447083	6	73961133	-0.350698	0.014927	4.69e-122	0.0669029	A	G	CD109 antigen | Neurology	TRUE	CD109
rs114727286	5	140503127	0.162403	0.0246318	4.3e-11	0.0236337	C	T	Monocyte differentiation antigen CD14 | Cardiometabolic	TRUE	CD14
rs246679	5	141053804	0.105047	0.017955	4.9e-09	0.0457838	G	C	Monocyte differentiation antigen CD14 | Cardiometabolic	TRUE	CD14
rs5744441	5	140637262	-0.321281	0.00885394	1e-200	0.233134	A	G	Monocyte differentiation antigen CD14 | Cardiometabolic	TRUE	CD14
rs1887803	1	145845552	-0.330724	0.00759782	1e-200	0.400123	C	G	CD160 antigen | Inflammation	TRUE	CD160
rs12213313	6	109436690	-0.149478	0.00800394	7.83e-78	0.329912	G	C	Sialomucin core protein 24 | Neurology	TRUE	CD164
rs351716	6	109232561	0.0505272	0.00816435	6.06e-10	0.310526	G	A	Sialomucin core protein 24 | Neurology	TRUE	CD164
rs56362645	1	27417881	-0.0913376	0.0099911	6.14e-20	0.180589	A	G	CD164 sialomucin-like 2 protein | Neurology_II	TRUE	CD164L2
rs147516474	1	26513578	0.116845	0.017736	4.46e-11	0.050554	A	G	CD164 sialomucin-like 2 protein | Neurology_II	TRUE	CD164L2
rs575669478	1	27289703	0.710397	0.0181699	1e-200	0.0497298	T	C	CD164 sialomucin-like 2 protein | Neurology_II	TRUE	CD164L2
rs7255285	19	43279862	0.652029	0.0343959	3.89e-80	0.0129562	C	A	CD177 antigen | Neurology	TRUE	CD177
rs144939066	19	43204992	-0.18085	0.0197996	6.6e-20	0.0475576	T	A	CD177 antigen | Neurology	TRUE	CD177
rs142095392	19	42788773	-0.17503	0.0204149	1e-17	0.0399939	G	T	CD177 antigen | Neurology	TRUE	CD177
rs117417670	19	42543657	-0.420731	0.0329442	2.38e-37	0.0155605	T	G	CD177 antigen | Neurology	TRUE	CD177
rs73038875	19	43638730	-0.134946	0.0112174	2.47e-33	0.132865	C	T	CD177 antigen | Neurology	TRUE	CD177
rs11673319	19	43323546	0.276998	0.00960854	9.48e-183	0.197679	A	G	CD177 antigen | Neurology	TRUE	CD177
rs141306577	19	43226947	0.347598	0.048336	6.42e-13	0.00749442	C	G	CD177 antigen | Neurology	TRUE	CD177
rs138605473	19	42851501	1.24221	0.0294795	1e-200	0.0204011	T	G	CD177 antigen | Neurology	TRUE	CD177
rs10425835	19	43360396	0.351377	0.00809711	1e-200	0.410438	A	C	CD177 antigen | Neurology	TRUE	CD177
rs10218454	1	158392652	0.0807118	0.0119662	1.53e-11	0.0991737	C	G	T-cell surface glycoprotein CD1c | Oncology	TRUE	CD1C
rs16839951	1	158186177	-0.146144	0.0114234	1.78e-37	0.1108	G	A	T-cell surface glycoprotein CD1c | Oncology	TRUE	CD1C
rs857693	1	158586511	0.0453296	0.0081116	2.29e-08	0.268153	G	A	T-cell surface glycoprotein CD1c | Oncology	TRUE	CD1C
rs142374557	1	116754705	0.228503	0.0368457	5.59e-10	0.0110462	G	C	T-cell surface antigen CD2 | Cardiometabolic_II	TRUE	CD2
rs2399420	3	112350918	0.273824	0.0123598	9.46e-109	0.902539	A	C	OX-2 membrane glycoprotein | Inflammation	TRUE	CD200
rs144983804	3	112665112	0.121714	0.0221985	4.18e-08	0.0314253	T	C	OX-2 membrane glycoprotein | Inflammation	TRUE	CD200
rs9854311	3	112467034	0.111558	0.0194219	9.25e-09	0.962992	T	C	OX-2 membrane glycoprotein | Inflammation	TRUE	CD200
rs74642082	3	112313838	0.212396	0.019849	1.01e-26	0.0360289	C	T	OX-2 membrane glycoprotein | Inflammation	TRUE	CD200
rs7615462	3	112934306	-0.053926	0.00738111	2.75e-13	0.544951	C	T	OX-2 membrane glycoprotein | Inflammation	TRUE	CD200
rs7651121	3	112410840	-0.0949991	0.00942233	6.61e-24	0.206293	A	G	Cell surface glycoprotein CD200 receptor 1 | Inflammation	TRUE	CD200R1
rs62263720	3	112795762	-0.325814	0.00843616	1e-200	0.28981	A	G	Cell surface glycoprotein CD200 receptor 1 | Inflammation	TRUE	CD200R1
rs820538	3	112730306	-0.250153	0.0306928	3.63e-16	0.0155288	T	G	Cell surface glycoprotein CD200 receptor 1 | Inflammation	TRUE	CD200R1
rs138451569	3	112743496	-0.470814	0.0431891	1.14e-27	0.00814414	A	G	Cell surface glycoprotein CD200 receptor 1 | Inflammation	TRUE	CD200R1
rs79300718	3	112822894	-0.756442	0.0242108	1e-200	0.0250375	C	G	Cell surface glycoprotein CD200 receptor 1 | Inflammation	TRUE	CD200R1
rs59093025	3	112921253	1.86497	0.0229314	1e-200	0.0285642	C	T	Cell surface glycoprotein CD200 receptor 1 | Inflammation	TRUE	CD200R1
rs13416314	2	70629206	-0.132809	0.0161404	1.9e-16	0.0595761	T	C	C-type lectin domain family 4 member K | Oncology	TRUE	CD207
rs112032612	2	70918904	0.441255	0.0232829	4.26e-80	0.0276582	A	C	C-type lectin domain family 4 member K | Oncology	TRUE	CD207
rs17656087	2	70813220	0.418979	0.00854383	1e-200	0.271623	C	A	C-type lectin domain family 4 member K | Oncology	TRUE	CD207
rs75176658	2	70954418	0.264702	0.0197623	6.53e-41	0.0399292	C	T	C-type lectin domain family 4 member K | Oncology	TRUE	CD207
rs527432263	2	70907737	-0.563875	0.0322293	1.55e-68	0.0145752	A	T	C-type lectin domain family 4 member K | Oncology	TRUE	CD207
rs77509849	19	7687796	-0.0554326	0.00886416	4.01e-10	0.143617	G	A	CD209 antigen | Cardiometabolic	TRUE	CD209
rs4804774	19	7707287	-0.413514	0.00754895	1e-200	0.23677	C	G	CD209 antigen | Cardiometabolic	TRUE	CD209
rs1045997	19	7769096	-0.100142	0.00821675	3.62e-34	0.170835	T	C	CD209 antigen | Cardiometabolic	TRUE	CD209
rs4804805	19	7751660	-0.073549	0.00663074	1.37e-28	0.323503	G	A	CD209 antigen | Cardiometabolic	TRUE	CD209
rs10411704	19	35309759	-0.294694	0.00868705	1e-200	0.785544	T	G	B-cell receptor CD22 | Inflammation	TRUE	CD22
rs34826052	19	35345697	0.137464	0.0204635	1.85e-11	0.0308526	A	C	B-cell receptor CD22 | Inflammation	TRUE	CD22
rs13381239	18	69859489	-0.263971	0.00764902	1e-200	0.471689	A	T	CD226 antigen | Inflammation_II	TRUE	CD226
rs11877138	18	69907391	-0.441361	0.0276031	1.51e-57	0.980044	G	A	CD226 antigen | Inflammation_II	TRUE	CD226
rs147877121	18	70016126	-0.167395	0.025305	3.71e-11	0.0237062	C	T	CD226 antigen | Inflammation_II	TRUE	CD226
rs575148580	1	160915027	0.0992744	0.00932029	1.72e-26	0.342149	T	C	Natural killer cell receptor 2B4 | Inflammation	TRUE	CD244
rs485618	1	160830690	0.0535692	0.00749145	8.63e-13	0.444118	C	T	Natural killer cell receptor 2B4 | Inflammation	TRUE	CD244
rs2139660	1	160831701	-0.327035	0.0076269	1e-200	0.616699	A	T	Natural killer cell receptor 2B4 | Inflammation	TRUE	CD244
rs551243	11	66307012	0.0593904	0.00719402	1.51e-16	0.467887	C	G	Endosialin | Cardiometabolic_II	TRUE	CD248
rs117256790	11	65832753	-0.112551	0.0200801	2.08e-08	0.0328089	T	A	Endosialin | Cardiometabolic_II	TRUE	CD248
rs25680	12	6445462	0.293625	0.00864012	1e-200	0.23946	A	G	CD27 antigen | Oncology	TRUE	CD27
rs7132503	12	6451979	-0.415613	0.0474348	1.92e-18	0.00635844	A	G	CD27 antigen | Oncology	TRUE	CD27
rs11064153	12	6379284	-0.0779084	0.0090719	8.86e-18	0.207128	C	T	CD27 antigen | Oncology	TRUE	CD27
rs7025653	9	5505508	0.158714	0.0107864	5.22e-49	0.143347	C	A	Programmed cell death 1 ligand 1 | Neurology	TRUE	CD274
rs822335	9	5448218	0.311107	0.00797119	1e-200	0.660823	C	T	Programmed cell death 1 ligand 1 | Neurology	TRUE	CD274
rs10435743	9	5384069	-0.0818363	0.00931285	1.53e-18	0.20151	T	A	Programmed cell death 1 ligand 1 | Neurology	TRUE	CD274
rs184790191	15	74065477	-0.190778	0.0266245	7.75e-13	0.0210245	T	C	CD276 antigen | Inflammation	TRUE	CD276
rs74023531	15	73770987	-0.533811	0.015233	1e-200	0.064663	A	G	CD276 antigen | Inflammation	TRUE	CD276
rs1963477	15	73799531	0.0921586	0.0142352	9.55e-11	0.0753033	A	G	CD276 antigen | Inflammation	TRUE	CD276
rs8025183	15	73422989	-0.398934	0.0100869	1e-200	0.166713	T	C	CD276 antigen | Inflammation	TRUE	CD276
rs8026559	15	72684170	0.100539	0.00819368	1.31e-34	0.718575	T	A	CD276 antigen | Inflammation	TRUE	CD276
rs4082420	15	74188499	-0.232478	0.0272353	1.39e-17	0.0186335	T	C	CD276 antigen | Inflammation	TRUE	CD276
rs7422945	2	203629975	0.0487831	0.00753634	9.61e-11	0.460768	G	A	T-cell-specific surface glycoprotein CD28 | Oncology	TRUE	CD28
rs13406632	2	203784615	-0.260668	0.0100966	5.64e-147	0.167567	C	G	T-cell-specific surface glycoprotein CD28 | Oncology	TRUE	CD28
rs3116482	2	203689034	0.0579818	0.00944675	8.37e-10	0.201757	A	T	T-cell-specific surface glycoprotein CD28 | Oncology	TRUE	CD28
rs1385742	6	47627419	-0.285552	0.00771142	1e-200	0.644572	T	A	CD2-associated protein | Cardiometabolic	TRUE	CD2AP
rs10807355	6	47633017	0.0865366	0.00767708	1.8e-29	0.64774	C	T	CD2-associated protein | Cardiometabolic	TRUE	CD2AP
rs112302595	17	74477943	0.227803	0.0349621	7.23e-11	0.0108173	A	G	CMRF35-like molecule 8 | Inflammation_II	TRUE	CD300A
rs62087202	17	74463780	-0.62258	0.0167105	1e-200	0.0485431	A	G	CMRF35-like molecule 8 | Inflammation_II	TRUE	CD300A
rs9912017	17	74487717	-0.0988003	0.0080563	1.42e-34	0.282064	G	T	CMRF35-like molecule 8 | Inflammation_II	TRUE	CD300A
rs2001742	17	74503317	0.568069	0.0116029	1e-200	0.111535	G	A	CMRF35-like molecule 6 | Neurology	TRUE	CD300C
rs79659787	17	74668634	0.118327	0.0143133	1.37e-16	0.0728594	G	T	CMRF35-like molecule 6 | Neurology	TRUE	CD300C
rs2272111	17	74473827	-0.227661	0.00908205	1.14e-138	0.20202	A	G	CMRF35-like molecule 6 | Neurology	TRUE	CD300C
rs62087199	17	74458774	-0.374953	0.0206114	6.02e-74	0.0324419	T	C	CMRF35-like molecule 6 | Neurology	TRUE	CD300C
rs2293192	17	74474403	-0.0689992	0.00891475	9.95e-15	0.209532	T	C	CMRF35-like molecule 2 | Oncology	TRUE	CD300E
rs4788849	17	74766762	-0.049524	0.00728069	1.03e-11	0.490131	T	A	CMRF35-like molecule 2 | Oncology	TRUE	CD300E
rs510043	17	74624216	-0.206232	0.00731285	5.62e-175	0.455509	G	A	CMRF35-like molecule 2 | Oncology	TRUE	CD300E
rs2655606	17	74574543	-0.303147	0.00769914	1e-200	0.664473	G	A	CMRF35-like molecule 2 | Oncology	TRUE	CD300E
rs117827586	17	75040615	-0.334468	0.0271153	5.87e-35	0.0205219	A	G	CMRF35-like molecule 1 | Oncology	TRUE	CD300LF
rs34074270	17	74706280	-1.19531	0.0299139	1e-200	0.0174167	T	A	CMRF35-like molecule 1 | Oncology	TRUE	CD300LF
rs1026074	17	74715289	-0.99852	0.0248615	1e-200	0.0239584	C	T	CMRF35-like molecule 1 | Oncology	TRUE	CD300LF
rs895692	17	74770113	-0.167616	0.0075544	4.5e-109	0.534903	A	G	CMRF35-like molecule 1 | Oncology	TRUE	CD300LF
rs534847354	17	74495497	-0.304473	0.0189777	6.33e-58	0.0467242	C	T	CMRF35-like molecule 1 | Oncology	TRUE	CD300LF
rs11655369	17	74675175	0.307896	0.00781024	1e-200	0.519116	A	G	CMRF35-like molecule 1 | Oncology	TRUE	CD300LF
rs2177258	17	74475270	-0.0738637	0.00778942	2.48e-21	0.367293	T	C	CMRF35-like molecule 1 | Oncology	TRUE	CD300LF
rs566947598	17	44007779	0.0616978	0.00855913	5.66e-13	0.411646	C	T	CMRF35-like molecule 9 | Neurology	TRUE	CD300LG
rs76868109	17	43699575	-0.797899	0.0196817	1e-200	0.0338706	C	A	CMRF35-like molecule 9 | Neurology	TRUE	CD300LG
rs148377852	2	159408803	0.256196	0.0197793	2.27e-38	0.0341696	T	C	CD302 antigen | Oncology	TRUE	CD302
rs1425047	2	159517946	0.0566423	0.00723605	4.96e-15	0.580011	A	G	CD302 antigen | Oncology	TRUE	CD302
rs2556106	2	159798013	-0.419387	0.0107109	1e-200	0.872712	T	G	CD302 antigen | Oncology	TRUE	CD302
rs4802771	19	51174413	0.358045	0.00816922	1e-200	0.323129	C	T	Myeloid cell surface antigen CD33 | Oncology	TRUE	CD33
rs1404320	19	51062889	-0.054895	0.00807594	1.07e-11	0.353429	T	C	Myeloid cell surface antigen CD33 | Oncology	TRUE	CD33
rs8108954	19	51384852	0.0876812	0.0153344	1.08e-08	0.0666249	G	T	Myeloid cell surface antigen CD33 | Oncology	TRUE	CD33
rs12972472	19	51523699	0.0638096	0.00930643	7.06e-12	0.215773	A	G	Myeloid cell surface antigen CD33 | Oncology	TRUE	CD33
rs34681424	19	51137073	-0.215642	0.0133131	5.23e-59	0.105604	G	C	Myeloid cell surface antigen CD33 | Oncology	TRUE	CD33
rs11881372	19	51357402	0.313681	0.00801027	1e-200	0.350585	A	C	Myeloid cell surface antigen CD33 | Oncology	TRUE	CD33
rs6671850	1	207884455	0.12253	0.0150618	4.11e-16	0.0639804	T	C	Hematopoietic progenitor cell antigen CD34 | Neurology	TRUE	CD34
rs35424583	7	80706994	0.105075	0.013676	1.55e-14	0.0818359	G	A	Platelet glycoprotein 4 | Inflammation_II	TRUE	CD36
rs6961069	7	80589645	0.273148	0.00765071	1e-200	0.403097	T	C	Platelet glycoprotein 4 | Inflammation_II	TRUE	CD36
rs7674301	4	15751628	0.291717	0.0073522	1e-200	0.766895	C	A	ADP-ribosyl cyclase/cyclic ADP-ribose hydrolase 1 | Oncology	TRUE	CD38
rs144737584	4	15428586	0.220188	0.0321078	6.99e-12	0.009948	C	T	ADP-ribosyl cyclase/cyclic ADP-ribose hydrolase 1 | Oncology	TRUE	CD38
rs2532069	4	15909692	-0.0928927	0.00634984	1.83e-48	0.58554	G	A	ADP-ribosyl cyclase/cyclic ADP-ribose hydrolase 1 | Oncology	TRUE	CD38
rs187637227	4	16165551	-0.176171	0.0291971	1.6e-09	0.0119253	T	C	ADP-ribosyl cyclase/cyclic ADP-ribose hydrolase 1 | Oncology	TRUE	CD38
rs73053728	12	6787380	-0.359292	0.0080763	1e-200	0.302319	G	A	T-cell surface glycoprotein CD4 | Inflammation	TRUE	CD4
rs147914326	12	6693611	-0.229529	0.034509	2.91e-11	0.0130153	A	G	T-cell surface glycoprotein CD4 | Inflammation	TRUE	CD4
rs57497751	12	6818108	0.207916	0.021453	3.27e-22	0.0309867	G	A	T-cell surface glycoprotein CD4 | Inflammation	TRUE	CD4
rs12624433	20	46052214	-0.361877	0.00863575	1e-200	0.257061	A	G	Tumor necrosis factor receptor superfamily member 5 | Inflammation	TRUE	CD40
rs45456397	20	46353053	-0.0918421	0.0144014	1.8e-10	0.0733854	A	C	Tumor necrosis factor receptor superfamily member 5 | Inflammation	TRUE	CD40
rs117191103	20	45835717	0.239771	0.0265893	1.92e-19	0.0203536	T	C	Tumor necrosis factor receptor superfamily member 5 | Inflammation	TRUE	CD40
rs1970530	1	207750721	-0.0889131	0.00765588	3.51e-31	0.594732	A	G	Membrane cofactor protein | Cardiometabolic	TRUE	CD46
rs6427541	1	160714121	0.105092	0.00826864	5.22e-37	0.295952	T	C	CD48 antigen | Inflammation	TRUE	CD48
rs55857101	1	160682190	-0.70772	0.00996238	1e-200	0.182719	T	G	CD48 antigen | Inflammation	TRUE	CD48
rs7555419	1	160968479	0.0858363	0.0108304	2.27e-15	0.1489	A	C	CD48 antigen | Inflammation	TRUE	CD48
rs352681	1	160709132	-0.172602	0.00792278	3.18e-105	0.356771	A	G	CD48 antigen | Inflammation	TRUE	CD48
rs143010323	1	161135409	-0.226587	0.0394984	9.66e-09	0.00967221	C	T	CD48 antigen | Inflammation	TRUE	CD48
rs477537	11	61092152	0.092093	0.00755774	3.72e-34	0.575467	C	A	T-cell surface glycoprotein CD5 | Oncology	TRUE	CD5
rs77696239	11	61107729	0.166679	0.02322	7.06e-13	0.0254365	T	C	T-cell surface glycoprotein CD5 | Oncology	TRUE	CD5
rs4939490	11	61026179	-0.136162	0.00751943	2.75e-73	0.391368	G	C	T-cell surface glycoprotein CD5 | Oncology	TRUE	CD5
rs6666604	1	207172474	-0.43399	0.0103465	1e-200	0.159479	G	T	Complement decay-accelerating factor | Cardiometabolic	TRUE	CD55
rs78692538	1	206875183	0.114777	0.0168945	1.09e-11	0.0528727	G	A	Complement decay-accelerating factor | Cardiometabolic	TRUE	CD55
rs601356	1	207579205	-0.139847	0.00948447	3.32e-49	0.195656	G	T	Complement decay-accelerating factor | Cardiometabolic	TRUE	CD55
rs1890866	1	206989551	0.111435	0.0167513	2.89e-11	0.944123	G	A	Complement decay-accelerating factor | Cardiometabolic	TRUE	CD55
rs55982573	1	116532856	0.190343	0.0279499	9.75e-12	0.0173882	T	C	Lymphocyte function-associated antigen 3 | Inflammation	TRUE	CD58
rs77858427	1	116716618	-0.154854	0.0260296	2.7e-09	0.0215227	A	C	Lymphocyte function-associated antigen 3 | Inflammation	TRUE	CD58
rs10801908	1	116547871	-0.257695	0.0112915	2.77e-115	0.12022	T	C	Lymphocyte function-associated antigen 3 | Inflammation	TRUE	CD58
rs10836121	11	33848167	-0.0739657	0.0075332	9.36e-23	0.527912	T	C	CD59 glycoprotein | Cardiometabolic	TRUE	CD59
rs4756046	11	33821025	0.0860808	0.0148648	7e-09	0.938213	A	C	CD59 glycoprotein | Cardiometabolic	TRUE	CD59
rs704701	11	33722133	-0.245528	0.00760095	1e-200	0.320835	G	T	CD59 glycoprotein | Cardiometabolic	TRUE	CD59
rs2765501	1	157834858	0.199657	0.00759591	2.86e-152	0.401454	A	G	CD5 antigen-like | Inflammation_II	TRUE	CD5L
rs115729754	1	157948102	-0.245235	0.0196579	1.02e-35	0.0377378	C	G	CD5 antigen-like | Inflammation_II	TRUE	CD5L
rs113224872	1	157925662	-0.181681	0.0252615	6.38e-13	0.0237747	T	C	CD5 antigen-like | Inflammation_II	TRUE	CD5L
rs59656423	1	157536784	-0.257813	0.041902	7.62e-10	0.00793793	T	C	CD5 antigen-like | Inflammation_II	TRUE	CD5L
rs4938994	11	61051921	-0.455695	0.0112412	1e-200	0.121925	C	A	T-cell differentiation antigen CD6 | Inflammation	TRUE	CD6
rs10792299	11	60954227	0.394396	0.00866919	1e-200	0.759563	G	T	T-cell differentiation antigen CD6 | Inflammation	TRUE	CD6
rs412334	11	61792789	-0.0719434	0.00987029	3.13e-13	0.161837	T	C	T-cell differentiation antigen CD6 | Inflammation	TRUE	CD6
rs140976433	11	60960369	-0.448201	0.0469072	1.24e-21	0.00614343	A	G	T-cell differentiation antigen CD6 | Inflammation	TRUE	CD6
rs2232142	11	61132343	-0.0978519	0.0126902	1.25e-14	0.0918334	T	A	T-cell differentiation antigen CD6 | Inflammation	TRUE	CD6
rs139996303	12	55750958	-0.281884	0.0466551	1.52e-09	0.00752373	G	A	CD63 antigen | Neurology	TRUE	CD63
rs546505642	17	82614343	-0.0545853	0.00873002	4.04e-10	0.336085	C	T	T-cell antigen CD7 | Inflammation_II	TRUE	CD7
rs73366267	17	82279320	-1.07968	0.0192147	1e-200	0.0406152	T	C	T-cell antigen CD7 | Inflammation_II	TRUE	CD7
rs117376412	17	82343867	-0.979812	0.0466068	4.05e-98	0.00697493	T	C	T-cell antigen CD7 | Inflammation_II	TRUE	CD7
rs9747926	17	82254914	0.0877067	0.0106813	2.19e-16	0.178214	G	C	T-cell antigen CD7 | Inflammation_II	TRUE	CD7
rs147963927	19	6599495	0.50076	0.0121768	1e-200	0.108562	T	C	CD70 antigen | Inflammation	TRUE	CD70
rs345597	19	6569178	-0.393216	0.00754631	1e-200	0.39408	T	C	CD70 antigen | Inflammation	TRUE	CD70
rs190818389	19	6636633	0.285595	0.024433	1.45e-31	0.022638	T	C	CD70 antigen | Inflammation	TRUE	CD70
rs76496011	19	6342357	-0.123958	0.0190757	8.13e-11	0.0446697	T	C	CD70 antigen | Inflammation	TRUE	CD70
rs1862509	19	6675219	-0.175678	0.00964516	3.99e-74	0.830027	G	A	CD70 antigen | Inflammation	TRUE	CD70
rs17259350	9	35682588	0.114902	0.0128625	4.14e-19	0.0945623	T	C	B-cell differentiation antigen CD72 | Inflammation_II	TRUE	CD72
rs869487	9	35615899	-0.166377	0.00908428	6.3e-75	0.219874	G	C	B-cell differentiation antigen CD72 | Inflammation_II	TRUE	CD72
rs79078220	5	150414087	-0.0870348	0.0111797	6.97e-15	0.110344	A	G	HLA class II histocompatibility antigen gamma chain | Neurology	TRUE	CD74
rs12946669	17	63928647	-0.163364	0.00742789	3.33e-107	0.394182	T	C	B-cell antigen receptor complex-associated protein beta chain | Inflammation	TRUE	CD79B
rs2029034	3	119394051	-0.0697816	0.00742918	5.84e-21	0.384978	A	G	T-lymphocyte activation antigen CD80 | Cardiometabolic_II	TRUE	CD80
rs66604554	3	119557530	0.574151	0.0116108	1e-200	0.10953	G	A	T-lymphocyte activation antigen CD80 | Cardiometabolic_II	TRUE	CD80
rs538136	3	119590413	-0.191772	0.00901594	2.14e-100	0.199085	G	A	T-lymphocyte activation antigen CD80 | Cardiometabolic_II	TRUE	CD80
rs549572704	3	120376715	0.161641	0.0277347	5.61e-09	0.017633	C	T	T-lymphocyte activation antigen CD80 | Cardiometabolic_II	TRUE	CD80
rs12526086	6	14105666	0.199606	0.00881486	1.59e-113	0.22253	A	G	CD83 antigen | Inflammation	TRUE	CD83
rs138419919	6	14211354	-0.16356	0.0291412	1.99e-08	0.0167956	G	A	CD83 antigen | Inflammation	TRUE	CD83
rs2804924	6	13574110	-0.0446066	0.00790567	1.68e-08	0.314096	A	G	CD83 antigen | Inflammation	TRUE	CD83
rs12072476	1	160586922	-0.205581	0.0136188	1.74e-51	0.917989	G	A	SLAM family member 5 | Inflammation	TRUE	CD84
rs12488828	3	122003143	0.4436	0.0486421	7.54e-20	0.00591434	G	C	T-lymphocyte activation antigen CD86 | Oncology_II	TRUE	CD86
rs111753425	3	122047656	0.184007	0.0126485	6.04e-48	0.0941412	A	G	T-lymphocyte activation antigen CD86 | Oncology_II	TRUE	CD86
rs75937181	3	122064168	-0.110116	0.0132417	9.11e-17	0.084158	G	T	T-lymphocyte activation antigen CD86 | Oncology_II	TRUE	CD86
rs200077588	2	87034202	-0.0633009	0.00903993	2.52e-12	0.311799	C	T	T-cell surface glycoprotein CD8 alpha chain | Neurology	TRUE	CD8A
rs17509566	2	86073849	-0.0767133	0.0125004	8.42e-10	0.0933838	G	A	T-cell surface glycoprotein CD8 alpha chain | Neurology	TRUE	CD8A
rs3020726	2	86789383	0.362018	0.0099016	1e-200	0.160963	G	A	T-cell surface glycoprotein CD8 alpha chain | Neurology	TRUE	CD8A
rs115055789	2	86817682	-0.173917	0.0262876	3.69e-11	0.0195071	G	A	T-cell surface glycoprotein CD8 alpha chain | Neurology	TRUE	CD8A
rs657624	1	20561855	-0.436996	0.00783034	1e-200	0.330229	A	G	Cytidine deaminase | Cardiometabolic_II	TRUE	CDA
rs199951062	1	21483357	-0.179392	0.0271563	3.95e-11	0.021319	C	T	Cytidine deaminase | Cardiometabolic_II	TRUE	CDA
rs111978771	1	20699417	-0.199954	0.0299717	2.53e-11	0.0178745	C	T	Cytidine deaminase | Cardiometabolic_II	TRUE	CDA
rs150625070	1	20621713	0.125123	0.00775343	1.38e-58	0.331814	A	G	Cytidine deaminase | Cardiometabolic_II	TRUE	CDA
rs139670343	1	20511610	0.315697	0.0353485	4.22e-19	0.0120343	T	C	Cytidine deaminase | Cardiometabolic_II	TRUE	CDA
rs79702286	17	47219250	0.136035	0.0125701	2.71e-27	0.101789	G	A	Cell division cycle protein 27 homolog | Oncology	TRUE	CDC27
rs17077267	3	45097023	-0.172791	0.00929239	3.54e-77	0.149989	T	C	CUB domain-containing protein 1 | Neurology	TRUE	CDCP1
rs75734530	3	45415048	-0.0489421	0.00827258	3.29e-09	0.19676	A	G	CUB domain-containing protein 1 | Neurology	TRUE	CDCP1
rs2276862	3	45146293	-0.302893	0.00869495	1e-200	0.171792	G	C	CUB domain-containing protein 1 | Neurology	TRUE	CDCP1
rs2011779	16	68803593	-0.0474596	0.00742155	1.61e-10	0.387224	G	A	Cadherin-1 | Cardiometabolic	TRUE	CDH1
rs117015331	16	89372645	0.172859	0.0255075	1.23e-11	0.0177012	G	A	Cadherin-15 | Neurology	TRUE	CDH15
rs145028526	16	89754844	0.394428	0.0380093	3.15e-25	0.00754632	G	A	Cadherin-15 | Neurology	TRUE	CDH15
rs4782465	16	89097094	-0.324249	0.00806861	1e-200	0.795812	C	T	Cadherin-15 | Neurology	TRUE	CDH15
rs146983261	16	89604586	-0.114623	0.0183648	4.34e-10	0.0329453	A	G	Cadherin-15 | Neurology	TRUE	CDH15
rs4592657	16	89177678	-0.212655	0.0109289	2.5e-84	0.0981633	G	A	Cadherin-15 | Neurology	TRUE	CDH15
rs117650688	8	93837980	-0.154813	0.0243859	2.17e-10	0.0196183	C	T	Cadherin-17 | Cardiometabolic	TRUE	CDH17
rs2251734	8	94146031	0.190536	0.00747855	3.49e-143	0.282866	A	G	Cadherin-17 | Cardiometabolic	TRUE	CDH17
rs60945589	8	94191494	-0.272184	0.00674826	1e-200	0.473033	C	T	Cadherin-17 | Cardiometabolic	TRUE	CDH17
rs75912292	8	94919116	-0.135787	0.0207739	6.3e-11	0.0286631	T	C	Cadherin-17 | Cardiometabolic	TRUE	CDH17
rs28894788	18	28241331	-0.0928347	0.0154913	2.06e-09	0.0539412	G	A	Cadherin-2 | Cardiometabolic	TRUE	CDH2
rs524047	18	28073983	-0.103312	0.0119957	7.15e-18	0.906801	T	C	Cadherin-2 | Cardiometabolic	TRUE	CDH2
rs12454164	18	28110963	-0.101206	0.00745171	5.15e-42	0.310984	A	G	Cadherin-2 | Cardiometabolic	TRUE	CDH2
rs10999818	10	71456410	-0.0920703	0.0165809	2.81e-08	0.0571146	C	G	Cadherin-23 | Neurology_II	TRUE	CDH23
rs2166631	10	71713125	-0.167542	0.00933285	4.65e-72	0.214057	T	C	Cadherin-23 | Neurology_II	TRUE	CDH23
rs187870274	16	68586307	0.112117	0.0110872	4.87e-24	0.12903	C	G	Cadherin-3 | Neurology	TRUE	CDH3
rs1111720	16	68664983	-0.0646996	0.00863875	6.92e-14	0.241089	T	C	Cadherin-3 | Neurology	TRUE	CDH3
rs16956504	16	66398478	0.308351	0.0111324	7.26e-169	0.1044	C	T	Cadherin-5 | Cardiometabolic	TRUE	CDH5
rs10852432	16	66368612	0.0533904	0.00685154	6.57e-15	0.451687	C	T	Cadherin-5 | Cardiometabolic	TRUE	CDH5
rs13354267	5	31108300	0.739766	0.0138153	1e-200	0.0798979	C	T	Cadherin-6 | Cardiometabolic	TRUE	CDH6
rs62350373	5	31294484	-0.117503	0.0150014	4.77e-15	0.0676616	C	G	Cadherin-6 | Cardiometabolic	TRUE	CDH6
rs1039325	5	30761314	0.327	0.00762943	1e-200	0.583576	G	T	Cadherin-6 | Cardiometabolic	TRUE	CDH6
rs4130585	5	31196461	0.200819	0.00947762	1.21e-99	0.192199	T	C	Cadherin-6 | Cardiometabolic	TRUE	CDH6
rs1276221	5	30933106	0.0887408	0.00860089	5.87e-25	0.269714	C	T	Cadherin-6 | Cardiometabolic	TRUE	CDH6
rs60440425	10	84094638	-0.137532	0.0160702	1.15e-17	0.0692916	C	A	Cadherin-related family member 1 | Neurology	TRUE	CDHR1
rs76833981	10	84128544	-0.120163	0.0166109	4.69e-13	0.0567138	T	C	Cadherin-related family member 1 | Neurology	TRUE	CDHR1
rs2505780	10	84700413	0.0584377	0.00785244	9.92e-14	0.535666	T	C	Cadherin-related family member 1 | Neurology	TRUE	CDHR1
rs7916271	10	84194464	0.22561	0.0077243	1.54e-187	0.499095	T	C	Cadherin-related family member 1 | Neurology	TRUE	CDHR1
rs12244900	10	83775101	-0.129588	0.0195524	3.41e-11	0.0403074	G	A	Cadherin-related family member 1 | Neurology	TRUE	CDHR1
rs2963680	5	176515947	-0.101995	0.006414	6.14e-57	0.502087	T	C	Cadherin-related family member 2 | Oncology	TRUE	CDHR2
rs236419	6	36777001	0.0566053	0.0087276	8.83e-11	0.755501	T	C	Cyclin-dependent kinase inhibitor 1 | Oncology	TRUE	CDKN1A
rs3176345	6	36682788	-0.267767	0.0151597	8.07e-70	0.0647067	C	G	Cyclin-dependent kinase inhibitor 1 | Oncology	TRUE	CDKN1A
rs5030394	19	10278473	-0.296912	0.0520021	1.13e-08	0.00529329	A	G	Cyclin-dependent kinase 4 inhibitor D | Oncology	TRUE	CDKN2D
rs75573076	10	14807606	-0.145707	0.0210875	4.86e-12	0.0316554	G	C	Cerebral dopamine neurotrophic factor | Oncology	TRUE	CDNF
rs41284453	10	14846275	0.453477	0.0475441	1.46e-21	0.00618429	A	G	Cerebral dopamine neurotrophic factor | Oncology	TRUE	CDNF
rs183225093	10	14816984	0.245308	0.0327267	6.6e-14	0.0135129	C	T	Cerebral dopamine neurotrophic factor | Oncology	TRUE	CDNF
rs61738953	10	14820083	-1.12945	0.0213057	1e-200	0.0348155	G	C	Cerebral dopamine neurotrophic factor | Oncology	TRUE	CDNF
rs150874520	10	14941568	0.234431	0.0372371	3.06e-10	0.0108358	T	A	Cerebral dopamine neurotrophic factor | Oncology	TRUE	CDNF
rs118110536	10	15093770	0.305052	0.0288406	3.8e-26	0.0172858	C	T	Cerebral dopamine neurotrophic factor | Oncology	TRUE	CDNF
rs74612335	11	126368738	-0.0907722	0.0108581	6.28e-17	0.133163	C	T	Cell adhesion molecule-related/down-regulated by oncogenes | Inflammation	TRUE	CDON
rs607980	11	126132788	-0.181058	0.0125689	4.8e-47	0.905108	A	G	Cell adhesion molecule-related/down-regulated by oncogenes | Inflammation	TRUE	CDON
rs7104745	11	126003207	-0.0860727	0.00737634	1.84e-31	0.538974	A	G	Cell adhesion molecule-related/down-regulated by oncogenes | Inflammation	TRUE	CDON
rs1264457	6	30490287	0.295792	0.00753114	1e-200	0.606443	A	G	Corneodesmosin | Inflammation	TRUE	CDSN
rs2596496	6	31355005	0.237841	0.00782577	1e-200	0.672346	G	C	Corneodesmosin | Inflammation	TRUE	CDSN
rs28380768	6	31341617	0.0700331	0.0106106	4.1e-11	0.183512	A	G	Corneodesmosin | Inflammation	TRUE	CDSN
rs4711253	6	31039304	-0.443162	0.0099852	1e-200	0.162592	A	C	Corneodesmosin | Inflammation	TRUE	CDSN
rs150697550	19	42820504	-0.3999	0.0393643	3.02e-24	0.0111535	T	C	Carcinoembryonic antigen-related cell adhesion molecule 1 | Oncology	TRUE	CEACAM1
rs10416089	19	42498217	-0.482528	0.0134478	1e-200	0.0850585	G	C	Carcinoembryonic antigen-related cell adhesion molecule 1 | Oncology	TRUE	CEACAM1
rs139592609	19	42337890	0.272229	0.0351529	9.62e-15	0.0120096	T	A	Carcinoembryonic antigen-related cell adhesion molecule 1 | Oncology	TRUE	CEACAM1
rs11669609	19	44971619	-0.0512289	0.00825415	5.42e-10	0.270776	T	C	Carcinoembryonic antigen-related cell adhesion molecule 16 | Oncology_II	TRUE	CEACAM16
rs2965155	19	44685199	-0.1336	0.00737227	2.14e-73	0.49704	C	T	Carcinoembryonic antigen-related cell adhesion molecule 16 | Oncology_II	TRUE	CEACAM16
rs111371860	19	44842530	-0.166593	0.0152803	1.12e-27	0.0634019	T	A	Carcinoembryonic antigen-related cell adhesion molecule 16 | Oncology_II	TRUE	CEACAM16
rs7248283	19	44705412	-0.334488	0.00766339	1e-200	0.381513	T	G	Carcinoembryonic antigen-related cell adhesion molecule 16 | Oncology_II	TRUE	CEACAM16
rs62119322	19	44671797	0.623089	0.0220035	2.09e-176	0.0293929	C	G	Carcinoembryonic antigen-related cell adhesion molecule 19 | Oncology_II	TRUE	CEACAM19
rs2965158	19	44692658	0.178231	0.0294011	1.34e-09	0.982812	C	T	Carcinoembryonic antigen-related cell adhesion molecule 19 | Oncology_II	TRUE	CEACAM19
rs111657077	19	44393593	0.225971	0.0346193	6.7e-11	0.0122712	A	G	Carcinoembryonic antigen-related cell adhesion molecule 20 | Oncology_II	TRUE	CEACAM20
rs10414398	19	44517149	-0.283467	0.0140009	3.82e-91	0.079751	A	G	Carcinoembryonic antigen-related cell adhesion molecule 20 | Oncology_II	TRUE	CEACAM20
rs138326109	19	41800368	-0.205666	0.0248168	1.16e-16	0.02636	A	G	Carcinoembryonic antigen-related cell adhesion molecule 21 | Inflammation	TRUE	CEACAM21
rs7259458	19	41446147	-0.877321	0.0184571	1e-200	0.953386	G	T	Carcinoembryonic antigen-related cell adhesion molecule 21 | Inflammation	TRUE	CEACAM21
rs4803482	19	41560271	-0.325121	0.0176629	1.16e-75	0.0514307	A	G	Carcinoembryonic antigen-related cell adhesion molecule 21 | Inflammation	TRUE	CEACAM21
rs72480757	19	41510585	0.688577	0.0200747	1e-200	0.0396086	T	A	Carcinoembryonic antigen-related cell adhesion molecule 21 | Inflammation	TRUE	CEACAM21
rs113572247	19	41565123	1.43247	0.052066	1.24e-166	0.00544978	C	T	Carcinoembryonic antigen-related cell adhesion molecule 21 | Inflammation	TRUE	CEACAM21
rs151272674	19	41358677	1.56883	0.0382599	1e-200	0.011604	C	T	Carcinoembryonic antigen-related cell adhesion molecule 21 | Inflammation	TRUE	CEACAM21
rs139990910	19	41945009	-0.191556	0.0180185	2.14e-26	0.0478983	G	T	Carcinoembryonic antigen-related cell adhesion molecule 21 | Inflammation	TRUE	CEACAM21
rs138387338	19	41374582	-0.283016	0.0340781	9.99e-17	0.0146633	A	G	Carcinoembryonic antigen-related cell adhesion molecule 21 | Inflammation	TRUE	CEACAM21
rs148020420	19	41402130	-0.302836	0.0445874	1.11e-11	0.00877148	A	G	Carcinoembryonic antigen-related cell adhesion molecule 21 | Inflammation	TRUE	CEACAM21
rs12972687	19	41553620	-0.303704	0.0278417	1.05e-27	0.0186291	A	G	Carcinoembryonic antigen-related cell adhesion molecule 21 | Inflammation	TRUE	CEACAM21
rs149687121	19	41382540	0.739244	0.033837	8.26e-106	0.0140259	C	T	Carcinoembryonic antigen-related cell adhesion molecule 21 | Inflammation	TRUE	CEACAM21
rs111638712	19	42451961	0.299677	0.0265614	1.6e-29	0.023742	A	G	Carcinoembryonic antigen-related cell adhesion molecule 21 | Inflammation	TRUE	CEACAM21
rs77636080	19	41733952	-0.295122	0.0367827	1.03e-15	0.0121591	C	T	Carcinoembryonic antigen-related cell adhesion molecule 21 | Inflammation	TRUE	CEACAM21
rs144859514	19	41359423	-0.186246	0.0281464	3.67e-11	0.0198847	C	A	Carcinoembryonic antigen-related cell adhesion molecule 21 | Inflammation	TRUE	CEACAM21
rs74328649	19	41617764	0.822421	0.0225268	1e-200	0.0301385	T	C	Carcinoembryonic antigen-related cell adhesion molecule 21 | Inflammation	TRUE	CEACAM21
rs58622181	19	41768325	1.04364	0.054155	9.35e-83	0.00564943	C	G	Carcinoembryonic antigen-related cell adhesion molecule 21 | Inflammation	TRUE	CEACAM21
rs186451340	19	41595334	-0.221295	0.0358036	6.38e-10	0.0125856	G	A	Carcinoembryonic antigen-related cell adhesion molecule 5 | Oncology	TRUE	CEACAM5
rs79020302	19	41631031	0.900669	0.0210165	1e-200	0.0334514	T	C	Carcinoembryonic antigen-related cell adhesion molecule 5 | Oncology	TRUE	CEACAM5
rs4803508	19	41760741	-0.111688	0.00794861	7.57e-45	0.390019	A	G	Carcinoembryonic antigen-related cell adhesion molecule 5 | Oncology	TRUE	CEACAM5
rs112791665	19	41699361	-0.175518	0.0215022	3.27e-16	0.0318523	A	G	Carcinoembryonic antigen-related cell adhesion molecule 5 | Oncology	TRUE	CEACAM5
rs12459454	19	41759235	-0.120252	0.00809709	6.83e-50	0.29177	G	A	Carcinoembryonic antigen-related cell adhesion molecule 6 | Cardiometabolic_II	TRUE	CEACAM6
rs12459454	19	41759235	-0.130572	0.00804995	3.63e-59	0.292134	G	A	Carcinoembryonic antigen-related cell adhesion molecule 8 | Cardiometabolic	TRUE	CEACAM8
rs77640507	19	42549846	-0.0754781	0.0106995	1.73e-12	0.139345	G	A	Carcinoembryonic antigen-related cell adhesion molecule 8 | Cardiometabolic	TRUE	CEACAM8
rs4811031	20	50340417	-0.0508616	0.00784822	9.13e-11	0.347986	G	A	CCAAT/enhancer-binding protein beta | Cardiometabolic	TRUE	CEBPB
rs11579489	1	15464144	0.11959	0.0137904	4.25e-18	0.0779119	A	G	Chymotrypsin-like elastase family member 2A | Cardiometabolic_II	TRUE	CELA2A
rs60610707	1	15418455	-0.181696	0.0180118	6.27e-24	0.0470537	G	A	Chymotrypsin-like elastase family member 2A | Cardiometabolic_II	TRUE	CELA2A
rs571101860	1	15719462	-0.17656	0.0271542	7.92e-11	0.0218558	A	T	Chymotrypsin-like elastase family member 2A | Cardiometabolic_II	TRUE	CELA2A
rs34262568	1	21986878	0.237276	0.00861166	4.09e-167	0.230959	A	G	Chymotrypsin-like elastase family member 3A | Cardiometabolic	TRUE	CELA3A
rs11589764	1	22007888	0.131104	0.0116436	2.07e-29	0.8915	A	C	Chymotrypsin-like elastase family member 3A | Cardiometabolic	TRUE	CELA3A
rs114202167	1	109187314	-0.215113	0.0370281	6.27e-09	0.0108905	T	C	Cadherin EGF LAG seven-pass G-type receptor 2 | Inflammation_II	TRUE	CELSR2
rs188280505	1	109215946	-0.262887	0.0291343	1.83e-19	0.0172163	T	C	Cadherin EGF LAG seven-pass G-type receptor 2 | Inflammation_II	TRUE	CELSR2
rs113519150	1	109525167	-0.211129	0.0143622	6.41e-49	0.0749791	T	A	Cadherin EGF LAG seven-pass G-type receptor 2 | Inflammation_II	TRUE	CELSR2
rs4970834	1	109272258	0.407185	0.00974498	1e-200	0.187908	T	C	Cadherin EGF LAG seven-pass G-type receptor 2 | Inflammation_II	TRUE	CELSR2
rs115458560	1	109519352	0.18637	0.0278624	2.25e-11	0.0187121	C	T	Cadherin EGF LAG seven-pass G-type receptor 2 | Inflammation_II	TRUE	CELSR2
rs12237141	9	72015790	-0.178958	0.0296042	1.49e-09	0.0184538	G	A	Cell surface hyaluronidase | Inflammation_II	TRUE	CEMIP2
rs191912523	9	71732071	0.25381	0.0140673	9.03e-73	0.0833358	G	T	Cell surface hyaluronidase | Inflammation_II	TRUE	CEMIP2
rs10781037	9	71683165	0.0653626	0.00789134	1.2e-16	0.530186	A	G	Cell surface hyaluronidase | Inflammation_II	TRUE	CEMIP2
rs3790647	1	214645602	-0.125887	0.0167943	6.59e-14	0.0500075	C	A	Centromere protein F | Oncology_II	TRUE	CENPF
rs12938334	17	65938082	-0.229079	0.00789455	3.97e-185	0.432721	C	A	Centrosomal protein of 112 kDa | Cardiometabolic_II	TRUE	CEP112
rs144558955	17	66262381	0.103797	0.0117859	1.29e-18	0.124826	G	A	Centrosomal protein of 112 kDa | Cardiometabolic_II	TRUE	CEP112
rs77379665	15	48790312	0.156936	0.0216604	4.32e-13	0.0332987	T	C	Centrosomal protein of 152 kDa | Oncology_II	TRUE	CEP152
rs12741781	1	243264850	0.0709513	0.00802737	9.69e-19	0.327689	G	T	Centrosomal protein of 170 kDa | Cardiometabolic_II	TRUE	CEP170
rs74009487	16	15872040	-0.216287	0.0166506	1.4e-38	0.0563859	T	C	LisH domain-containing protein FOPNL | Oncology	TRUE	CEP20
rs2237276	6	167028627	0.0652832	0.0075844	7.46e-18	0.454698	T	C	FGFR1 oncogene partner | Cardiometabolic	TRUE	CEP43
rs111486799	1	26251494	-0.0546293	0.00942492	6.78e-09	0.197862	A	G	Centrosomal protein of 85 kDa | Oncology	TRUE	CEP85
rs11247922	1	26341296	0.146493	0.015619	6.65e-21	0.939417	G	A	Centrosomal protein of 85 kDa | Oncology	TRUE	CEP85
rs10942737	5	75386988	0.100668	0.0139091	4.57e-13	0.0819824	C	T	Ceramide transfer protein | Neurology	TRUE	CERT
rs71387104	16	55822509	-0.863413	0.0242214	1e-200	0.0243267	A	G	Liver carboxylesterase 1 | Cardiometabolic	TRUE	CES1
rs28424003	16	55770315	0.227088	0.0207027	5.39e-28	0.958392	A	G	Liver carboxylesterase 1 | Cardiometabolic	TRUE	CES1
rs74021211	16	55526177	-0.17103	0.0312818	4.57e-08	0.0145327	G	T	Liver carboxylesterase 1 | Cardiometabolic	TRUE	CES1
rs189826478	16	55832104	0.122038	0.0185786	5.07e-11	0.0438159	A	G	Liver carboxylesterase 1 | Cardiometabolic	TRUE	CES1
rs41516245	16	55695102	-0.514326	0.0567909	1.35e-19	0.00477339	G	C	Liver carboxylesterase 1 | Cardiometabolic	TRUE	CES1
rs75043441	16	55718932	-0.905397	0.0223331	1e-200	0.0284636	T	C	Liver carboxylesterase 1 | Cardiometabolic	TRUE	CES1
rs192044330	16	66791900	-0.185665	0.0334116	2.75e-08	0.0133122	C	T	Cocaine esterase | Oncology	TRUE	CES2
rs74909952	16	66889149	-0.334298	0.0329196	3.15e-24	0.0133233	A	G	Cocaine esterase | Oncology	TRUE	CES2
rs71647892	16	66963853	-0.854256	0.0332745	2.34e-145	0.012689	C	T	Carboxylesterase 3 | Oncology	TRUE	CES3
rs74942953	16	67274835	-0.660839	0.0402809	1.74e-60	0.0108125	C	T	Carboxylesterase 3 | Oncology	TRUE	CES3
rs118161478	16	67525433	0.111964	0.0143327	5.64e-15	0.0737632	A	G	Carboxylesterase 3 | Oncology	TRUE	CES3
rs575602246	16	67819893	-0.237419	0.036725	1.01e-10	0.0105327	G	A	Carboxylesterase 3 | Oncology	TRUE	CES3
rs61743167	16	66969715	-0.296689	0.0246964	3.02e-33	0.0232905	T	C	Carboxylesterase 3 | Oncology	TRUE	CES3
rs4873	5	90407824	-0.173267	0.00846441	3.98e-93	0.276571	G	C	Centrin-3 | Oncology_II	TRUE	CETN3
rs62405785	6	32351412	0.234196	0.0266299	1.44e-18	0.0202348	T	C	Complement factor B | Inflammation_II	TRUE	CFB
rs149717632	6	32581144	0.126303	0.00957642	1.02e-39	0.221993	G	A	Complement factor B | Inflammation_II	TRUE	CFB
rs71538566	6	32573337	0.27012	0.0148363	4.57e-74	0.0874581	T	G	Complement factor B | Inflammation_II	TRUE	CFB
rs1269853	6	32106136	0.583246	0.0164098	1e-200	0.0555704	C	G	Complement factor B | Inflammation_II	TRUE	CFB
rs59918538	6	32490212	0.173125	0.00973631	9.86e-71	0.789135	C	T	Complement factor B | Inflammation_II	TRUE	CFB
rs2072634	6	31949514	0.768558	0.0289669	4.11e-155	0.0169418	T	C	Complement factor B | Inflammation_II	TRUE	CFB
rs181705462	6	31979250	0.346591	0.0376367	3.3e-20	0.0100032	T	G	Complement factor B | Inflammation_II	TRUE	CFB
rs114400264	6	31878296	-0.707122	0.0172042	1e-200	0.0495419	A	C	Complement factor B | Inflammation_II	TRUE	CFB
rs1451915	1	196058002	0.0901523	0.013256	1.04e-11	0.106854	A	C	Complement factor H | Inflammation_II	TRUE	CFH
rs2019727	1	196705584	0.42075	0.0096842	1e-200	0.194094	A	T	Complement factor H | Inflammation_II	TRUE	CFH
rs1694446	1	196808587	-0.174731	0.0100349	6.65e-68	0.198745	G	C	Complement factor H | Inflammation_II	TRUE	CFH
rs141784076	1	196204155	-0.707447	0.0454998	1.63e-54	0.00818967	C	T	Complement factor H-related protein 2 | Inflammation_II	TRUE	CFHR2
rs144856539	1	197349023	-0.513031	0.0288682	1.18e-70	0.0189033	T	C	Complement factor H-related protein 2 | Inflammation_II	TRUE	CFHR2
rs147220943	1	197081941	0.412298	0.0278999	2.04e-49	0.020124	A	G	Complement factor H-related protein 2 | Inflammation_II	TRUE	CFHR2
rs149838812	1	197690489	-0.724073	0.0320138	2.91e-113	0.0146178	C	T	Complement factor H-related protein 2 | Inflammation_II	TRUE	CFHR2
rs12727325	1	196254605	0.367978	0.00894787	1e-200	0.2416	A	G	Complement factor H-related protein 2 | Inflammation_II	TRUE	CFHR2
rs146093852	1	196842730	0.60456	0.00879242	1e-200	0.548909	C	T	Complement factor H-related protein 2 | Inflammation_II	TRUE	CFHR2
rs534789978	1	197255965	-0.524021	0.0394139	2.46e-40	0.0120503	A	T	Complement factor H-related protein 2 | Inflammation_II	TRUE	CFHR2
rs115987516	1	197337117	-0.305092	0.0287957	3.14e-26	0.0189917	C	T	Complement factor H-related protein 2 | Inflammation_II	TRUE	CFHR2
rs114957568	1	197488406	0.282147	0.0266056	2.83e-26	0.0225901	G	A	Complement factor H-related protein 2 | Inflammation_II	TRUE	CFHR2
rs61822069	1	196113120	-0.170117	0.0288344	3.64e-09	0.0176697	C	T	Complement factor H-related protein 2 | Inflammation_II	TRUE	CFHR2
rs76907927	1	196466697	0.656666	0.0343456	1.74e-81	0.0131438	A	G	Complement factor H-related protein 4 | Inflammation_II	TRUE	CFHR4
rs200227895	1	196943816	0.680867	0.0165998	1e-200	0.0562669	G	C	Complement factor H-related protein 4 | Inflammation_II	TRUE	CFHR4
rs79474525	1	196473092	-0.687814	0.0161566	1e-200	0.0603049	A	G	Complement factor H-related protein 4 | Inflammation_II	TRUE	CFHR4
rs11588705	1	196117980	-0.668193	0.0278832	6.61e-127	0.0206861	T	C	Complement factor H-related protein 4 | Inflammation_II	TRUE	CFHR4
rs17616291	1	197197256	-0.507642	0.015229	1e-200	0.0678688	A	T	Complement factor H-related protein 4 | Inflammation_II	TRUE	CFHR4
rs76962463	1	196244406	0.52925	0.0130804	1e-200	0.0986	G	A	Complement factor H-related protein 4 | Inflammation_II	TRUE	CFHR4
rs72732281	1	196560593	-0.486598	0.0302376	2.88e-58	0.0160601	T	C	Complement factor H-related protein 4 | Inflammation_II	TRUE	CFHR4
rs535173560	1	197623370	0.660999	0.0319731	5.99e-95	0.015538	A	C	Complement factor H-related protein 4 | Inflammation_II	TRUE	CFHR4
rs139045233	1	197293136	0.719203	0.0311585	7.01e-118	0.0159341	T	A	Complement factor H-related protein 4 | Inflammation_II	TRUE	CFHR4
rs149927582	1	196294349	0.212819	0.0253676	4.89e-17	0.024001	G	C	Complement factor H-related protein 4 | Inflammation_II	TRUE	CFHR4
rs72732226	1	196272374	-0.86252	0.0207034	1e-200	0.0344355	A	C	Complement factor H-related protein 5 | Inflammation_II	TRUE	CFHR5
rs431408	1	196795533	-0.170961	0.00979811	3.54e-68	0.209057	G	T	Complement factor H-related protein 5 | Inflammation_II	TRUE	CFHR5
rs112105931	1	196417260	0.200226	0.0317202	2.75e-10	0.0156432	T	G	Complement factor H-related protein 5 | Inflammation_II	TRUE	CFHR5
rs71633808	1	197797905	0.18678	0.0314561	2.89e-09	0.0166477	T	C	Complement factor H-related protein 5 | Inflammation_II	TRUE	CFHR5
rs34650634	1	196975553	0.35569	0.0119881	1.85e-193	0.113627	G	A	Complement factor H-related protein 5 | Inflammation_II	TRUE	CFHR5
rs7532441	1	196983439	-0.27308	0.0323598	3.2e-17	0.0144463	A	G	Complement factor H-related protein 5 | Inflammation_II	TRUE	CFHR5
rs150232052	1	196533275	0.169057	0.0230397	2.17e-13	0.0291981	C	T	Complement factor H-related protein 5 | Inflammation_II	TRUE	CFHR5
rs185840287	1	196765647	-0.270754	0.0245236	2.44e-28	0.0254569	C	T	Complement factor H-related protein 5 | Inflammation_II	TRUE	CFHR5
rs10033900	4	109737911	0.216076	0.00737671	1.32e-188	0.516267	C	T	Complement factor I | Inflammation_II	TRUE	CFI
rs2031365	6	87095874	0.0380282	0.0060166	2.61e-10	0.282367	T	C	Glycoprotein hormones alpha chain | Neurology	TRUE	CGA
rs7252920	19	49001003	-0.0613247	0.00704969	3.35e-18	0.485616	C	A	Choriogonadotropin subunit beta 3 | Inflammation_II	TRUE	CGB3_CGB5_CGB8
rs181485076	2	27050770	-0.295187	0.027216	2.08e-27	0.0200753	C	A	Cell growth regulator with EF hand domain protein 1 | Cardiometabolic	TRUE	CGREF1
rs138043913	2	26715029	0.277417	0.0273201	3.17e-24	0.0200492	T	C	Cell growth regulator with EF hand domain protein 1 | Cardiometabolic	TRUE	CGREF1
rs62129550	2	26715626	-0.679617	0.0172239	1e-200	0.0482593	A	G	Cell growth regulator with EF hand domain protein 1 | Cardiometabolic	TRUE	CGREF1
rs115358438	2	26732161	0.368695	0.0231361	3.57e-57	0.0262072	T	G	Cell growth regulator with EF hand domain protein 1 | Cardiometabolic	TRUE	CGREF1
rs56091605	2	27836567	0.20478	0.0265023	1.1e-14	0.0197074	T	C	Cell growth regulator with EF hand domain protein 1 | Cardiometabolic	TRUE	CGREF1
rs4665940	2	27046646	0.410611	0.0138336	1.31e-193	0.0790596	C	G	Cell growth regulator with EF hand domain protein 1 | Cardiometabolic	TRUE	CGREF1
rs142624934	2	27074456	0.408731	0.0315904	2.73e-38	0.0149378	G	C	Cell growth regulator with EF hand domain protein 1 | Cardiometabolic	TRUE	CGREF1
rs8179242	2	27520104	-0.312112	0.028446	5.21e-28	0.0186252	T	G	Cell growth regulator with EF hand domain protein 1 | Cardiometabolic	TRUE	CGREF1
rs145430594	2	26879679	0.467318	0.0276496	4.39e-64	0.0197547	C	T	Cell growth regulator with EF hand domain protein 1 | Cardiometabolic	TRUE	CGREF1
rs77290326	2	27148072	0.416716	0.0415745	1.2e-23	0.00845254	T	C	Cell growth regulator with EF hand domain protein 1 | Cardiometabolic	TRUE	CGREF1
rs114308869	2	27796957	-0.175875	0.0260718	1.52e-11	0.020479	A	G	Cell growth regulator with EF hand domain protein 1 | Cardiometabolic	TRUE	CGREF1
rs72806904	2	26970210	0.371719	0.021533	8.97e-67	0.0303179	T	C	Cell growth regulator with EF hand domain protein 1 | Cardiometabolic	TRUE	CGREF1
rs78694551	2	53751676	-0.149236	0.00851316	8.46e-69	0.269597	G	A	Glutathione-specific gamma-glutamylcyclotransferase 2 | Oncology	TRUE	CHAC2
rs192432846	17	50748335	-0.719508	0.0556978	3.56e-38	0.00532812	C	T	Chondroadherin | Inflammation_II	TRUE	CHAD
rs9907393	17	50459516	0.0592912	0.00859158	5.16e-12	0.23671	C	G	Chondroadherin | Inflammation_II	TRUE	CHAD
rs5751766	22	23907429	-0.0613607	0.007058	3.51e-18	0.586182	C	A	Coiled-coil-helix-coiled-coil-helix domain-containing protein 10, mitochondrial | Neurology_II	TRUE	CHCHD10
rs34284791	22	23824602	-0.118256	0.0112612	8.53e-26	0.106556	A	G	Coiled-coil-helix-coiled-coil-helix domain-containing protein 10, mitochondrial | Neurology_II	TRUE	CHCHD10
rs9863101	3	126689461	-0.305642	0.00990836	1e-200	0.172707	C	T	MICOS complex subunit MIC25 | Oncology_II	TRUE	CHCHD6
rs12629832	3	126668911	-0.0492195	0.00744545	3.83e-11	0.539532	G	C	MICOS complex subunit MIC25 | Oncology_II	TRUE	CHCHD6
rs729940	14	92932756	-0.245571	0.0101481	2.3e-129	0.157108	T	C	Chromogranin-A | Cardiometabolic_II	TRUE	CHGA
rs12436684	14	92891302	-0.0993434	0.00940205	4.28e-26	0.189951	G	C	Chromogranin-A | Cardiometabolic_II	TRUE	CHGA
rs73072360	20	6039117	-0.338078	0.0375844	2.36e-19	0.00983578	G	T	Secretogranin-1 | Neurology	TRUE	CHGB
rs6053779	20	5886246	-0.451437	0.00865559	1e-200	0.266807	T	C	Secretogranin-1 | Neurology	TRUE	CHGB
rs17220251	20	5952004	-0.364646	0.0253509	6.53e-47	0.0218104	T	C	Secretogranin-1 | Neurology	TRUE	CHGB
rs2284660	20	5918626	-0.41445	0.0195888	2.35e-99	0.0372541	T	C	Secretogranin-1 | Neurology	TRUE	CHGB
rs117254866	20	5944554	-0.373607	0.025556	2.12e-48	0.0232567	G	A	Secretogranin-1 | Neurology	TRUE	CHGB
rs78714507	20	6081937	-0.17137	0.024029	9.91e-13	0.0247996	T	C	Secretogranin-1 | Neurology	TRUE	CHGB
rs4950928	1	203186754	0.671982	0.00903308	1e-200	0.792657	C	G	Chitinase-3-like protein 1 | Cardiometabolic	TRUE	CHI3L1
rs1891814	1	203577053	-0.0606831	0.0111272	4.94e-08	0.123128	A	T	Chitinase-3-like protein 1 | Cardiometabolic	TRUE	CHI3L1
rs12143972	1	203084761	-0.167198	0.0145547	1.52e-30	0.0761706	T	C	Chitinase-3-like protein 1 | Cardiometabolic	TRUE	CHI3L1
rs77452745	1	203140274	0.373697	0.0303192	6.61e-35	0.0149624	A	G	Chitinase-3-like protein 1 | Cardiometabolic	TRUE	CHI3L1
rs6427989	1	203050609	0.0615005	0.00768954	1.27e-15	0.360837	G	A	Chitinase-3-like protein 1 | Cardiometabolic	TRUE	CHI3L1
rs872129	1	203200263	0.184067	0.0129252	5.1e-46	0.0931505	G	A	Chitinase-3-like protein 1 | Cardiometabolic	TRUE	CHI3L1
rs79410290	1	203249561	0.273914	0.0252396	1.94e-27	0.0213857	T	C	Chitinase-3-like protein 1 | Cardiometabolic	TRUE	CHI3L1
rs148541330	1	203240346	0.733298	0.0328235	1.49e-110	0.0131448	G	A	Chitotriosidase-1 | Cardiometabolic	TRUE	CHIT1
rs78377813	1	203316848	-0.232449	0.0291328	1.48e-15	0.0166603	G	A	Chitotriosidase-1 | Cardiometabolic	TRUE	CHIT1
rs11586183	1	203214444	-0.883492	0.0287805	1e-200	0.0164598	T	A	Chitotriosidase-1 | Cardiometabolic	TRUE	CHIT1
rs56152830	1	203222399	-0.963	0.02558	1e-200	0.0218843	T	C	Chitotriosidase-1 | Cardiometabolic	TRUE	CHIT1
rs76499133	1	203219965	0.357743	0.0172027	4.73e-96	0.0468505	T	C	Chitotriosidase-1 | Cardiometabolic	TRUE	CHIT1
rs3766562	1	203142755	-0.669263	0.0172922	1e-200	0.0465056	T	C	Chitotriosidase-1 | Cardiometabolic	TRUE	CHIT1
rs149751318	1	203202289	0.25128	0.0380206	3.87e-11	0.0100484	T	G	Chitotriosidase-1 | Cardiometabolic	TRUE	CHIT1
rs2252365	1	203200464	-0.790383	0.0235154	1e-200	0.0252007	G	T	Chitotriosidase-1 | Cardiometabolic	TRUE	CHIT1
rs77190654	1	203208183	0.352847	0.032603	2.69e-27	0.0129148	T	C	Chitotriosidase-1 | Cardiometabolic	TRUE	CHIT1
rs10920585	1	203221535	-0.953798	0.03267	2.25e-187	0.012896	A	C	Chitotriosidase-1 | Cardiometabolic	TRUE	CHIT1
rs460879	16	89646481	-0.0950999	0.00769624	4.48e-35	0.427056	T	C	Charged multivesicular body protein 1a | Neurology	TRUE	CHMP1A
rs34427386	16	89799769	-0.243883	0.0358594	1.04e-11	0.0116311	A	G	Charged multivesicular body protein 1a | Neurology	TRUE	CHMP1A
rs6565519	17	81003054	-0.0617311	0.00754525	2.8e-16	0.464603	C	T	Charged multivesicular body protein 6 | Cardiometabolic_II	TRUE	CHMP6
rs56239087	17	80996699	0.202837	0.00990465	3.31e-93	0.172029	T	C	Charged multivesicular body protein 6 | Cardiometabolic_II	TRUE	CHMP6
rs11602237	11	74674646	0.180749	0.00743168	1.16e-130	0.397104	A	C	Chordin-like protein 2 | Cardiometabolic	TRUE	CHRDL2
rs6592563	11	74474967	-0.0556954	0.0079665	2.73e-12	0.294141	G	T	Chordin-like protein 2 | Cardiometabolic	TRUE	CHRDL2
rs574672574	11	74721142	-0.66723	0.0184776	1e-200	0.0411933	A	G	Chordin-like protein 2 | Cardiometabolic	TRUE	CHRDL2
rs686402	16	57452701	0.055789	0.00747579	8.48e-14	0.528259	T	C	Anamorsin | Oncology	TRUE	CIAPIN1
rs2919349	15	65049338	0.0863942	0.0108769	1.98e-15	0.870821	A	G	Cartilage intermediate layer protein 1 | Cardiometabolic_II	TRUE	CILP
rs2073708	15	65201514	-0.290781	0.00753838	1e-200	0.632479	A	G	Cartilage intermediate layer protein 1 | Cardiometabolic_II	TRUE	CILP
rs36054900	12	119876149	0.0997623	0.0169234	3.75e-09	0.0514583	T	C	Citron Rho-interacting kinase | Neurology_II	TRUE	CIT
rs17527306	12	119809340	-0.203512	0.0288511	1.74e-12	0.0172041	C	T	Citron Rho-interacting kinase | Neurology_II	TRUE	CIT
rs2704895	12	106256210	0.223303	0.00870419	3.75e-145	0.221934	A	G	Cytoskeleton-associated protein 4 | Inflammation	TRUE	CKAP4
rs118008684	12	106239095	0.445663	0.0281147	1.37e-56	0.0166563	C	A	Cytoskeleton-associated protein 4 | Inflammation	TRUE	CKAP4
rs690604	15	43542666	-0.291008	0.0144199	1.44e-90	0.0808903	T	G	Creatine kinase U-type, mitochondrial | Inflammation	TRUE	CKMT1A_CKMT1B
rs112098798	19	39513969	-0.293117	0.0483984	1.39e-09	0.00592496	A	T	Galectin-10 | Cardiometabolic	TRUE	CLC
rs1222778	17	7111957	-0.110277	0.00758873	7.63e-48	0.559615	T	C	C-type lectin domain family 10 member A | Neurology	TRUE	CLEC10A
rs415704	17	7074375	0.465439	0.00803177	1e-200	0.336908	T	C	C-type lectin domain family 10 member A | Neurology	TRUE	CLEC10A
rs10459916	17	7114101	0.321446	0.00818459	1e-200	0.301192	A	G	C-type lectin domain family 10 member A | Neurology	TRUE	CLEC10A
rs11652868	17	7036203	-0.0763158	0.00819705	1.28e-20	0.689715	T	C	C-type lectin domain family 10 member A | Neurology	TRUE	CLEC10A
rs79715480	17	7189533	-0.112496	0.0128679	2.28e-18	0.0989382	C	G	C-type lectin domain family 10 member A | Neurology	TRUE	CLEC10A
rs34734775	19	50752501	-0.0739068	0.00901923	2.52e-16	0.339163	T	G	C-type lectin domain family 11 member A | Neurology	TRUE	CLEC11A
rs141369989	19	50723250	0.820278	0.0226868	1e-200	0.0285219	A	G	C-type lectin domain family 11 member A | Neurology	TRUE	CLEC11A
rs113870266	19	50702832	-0.353052	0.0274303	6.56e-38	0.022951	A	G	C-type lectin domain family 11 member A | Neurology	TRUE	CLEC11A
rs138668985	12	9850757	0.33096	0.0180352	3.25e-75	0.0543137	A	G	C-type lectin domain family 12 member A | Inflammation_II	TRUE	CLEC12A
rs4764196	12	10025376	-0.112491	0.00946358	1.39e-32	0.258011	C	G	C-type lectin domain family 12 member A | Inflammation_II	TRUE	CLEC12A
rs543598160	12	10002522	-0.281178	0.0307607	6.2e-20	0.0201454	C	A	C-type lectin domain family 12 member A | Inflammation_II	TRUE	CLEC12A
rs28588142	12	9945010	0.452924	0.00987724	1e-200	0.188707	T	C	C-type lectin domain family 12 member A | Inflammation_II	TRUE	CLEC12A
rs10151239	14	38503166	0.084058	0.00730156	1.14e-30	0.403523	A	C	C-type lectin domain family 14 member A | Neurology	TRUE	CLEC14A
rs113296851	12	9976654	-0.225205	0.0204965	4.39e-28	0.0321092	C	T	C-type lectin domain family 1 member A | Cardiometabolic	TRUE	CLEC1A
rs7961483	12	10077861	-0.316654	0.00751234	1e-200	0.619965	T	C	C-type lectin domain family 1 member A | Cardiometabolic	TRUE	CLEC1A
rs61919791	12	10237802	-0.054673	0.00858491	1.91e-10	0.236205	T	C	C-type lectin domain family 1 member A | Cardiometabolic	TRUE	CLEC1A
rs10505741	12	9926928	-0.159309	0.0196675	5.49e-16	0.0377333	T	C	C-type lectin domain family 1 member B | Neurology	TRUE	CLEC1B
rs659928	12	9996104	0.167157	0.0086174	8.08e-84	0.253937	A	G	C-type lectin domain family 1 member B | Neurology	TRUE	CLEC1B
rs144706330	3	45077898	-0.111382	0.0141723	3.87e-15	0.0750248	C	T	Tetranectin | Inflammation_II	TRUE	CLEC3B
rs115446723	3	45021544	0.425128	0.0413935	9.58e-25	0.00813138	A	G	Tetranectin | Inflammation_II	TRUE	CLEC3B
rs13065490	3	45015616	0.237963	0.00838984	5.74e-177	0.269137	T	A	Tetranectin | Inflammation_II	TRUE	CLEC3B
rs475896	19	7766543	0.0756575	0.00744947	3.11e-24	0.42674	G	C	C-type lectin domain family 4 member G | Inflammation	TRUE	CLEC4G
rs76560987	19	7734566	0.374421	0.0142879	2.3e-151	0.0709042	T	C	C-type lectin domain family 4 member G | Inflammation	TRUE	CLEC4G
rs73491778	19	7708113	0.146472	0.0207046	1.5e-12	0.0328627	A	G	C-type lectin domain family 4 member G | Inflammation	TRUE	CLEC4G
rs117594958	19	7800535	-0.12159	0.0192876	2.9e-10	0.0271168	G	T	C-type lectin domain family 4 member M | Cardiometabolic_II	TRUE	CLEC4M
rs4804774	19	7707287	-0.364179	0.00750199	1e-200	0.236973	C	G	C-type lectin domain family 4 member M | Cardiometabolic_II	TRUE	CLEC4M
rs72992137	19	7815018	0.132491	0.0229102	7.34e-09	0.019807	C	T	C-type lectin domain family 4 member M | Cardiometabolic_II	TRUE	CLEC4M
rs35898243	19	7734034	0.205661	0.024325	2.8e-17	0.0203121	C	T	C-type lectin domain family 4 member M | Cardiometabolic_II	TRUE	CLEC4M
rs12977324	19	7764243	-0.250568	0.00687835	1e-200	0.28452	C	T	C-type lectin domain family 4 member M | Cardiometabolic_II	TRUE	CLEC4M
rs10252783	7	141874146	-0.0976827	0.0146764	2.82e-11	0.0669021	G	T	C-type lectin domain family 5 member A | Cardiometabolic	TRUE	CLEC5A
rs6962383	7	141961650	0.285861	0.00791678	1e-200	0.297121	C	A	C-type lectin domain family 5 member A | Cardiometabolic	TRUE	CLEC5A
rs10215743	7	142098310	-0.130714	0.00790402	1.96e-61	0.678566	A	G	C-type lectin domain family 5 member A | Cardiometabolic	TRUE	CLEC5A
rs116860640	12	9863896	-0.209835	0.0270814	9.31e-15	0.0208672	G	A	C-type lectin domain family 7 member A | Inflammation	TRUE	CLEC7A
rs79700347	12	9952544	-0.329454	0.0272616	1.27e-33	0.0265646	G	A	C-type lectin domain family 7 member A | Inflammation	TRUE	CLEC7A
rs2010655	12	10165749	0.340664	0.00788034	1e-200	0.653953	T	C	C-type lectin domain family 7 member A | Inflammation	TRUE	CLEC7A
rs140180900	12	10351580	-0.372086	0.0292872	5.57e-37	0.0181833	A	G	C-type lectin domain family 7 member A | Inflammation	TRUE	CLEC7A
rs186943171	12	10342883	-0.331356	0.0407047	3.94e-16	0.0107622	A	G	C-type lectin domain family 7 member A | Inflammation	TRUE	CLEC7A
rs140036415	12	10432579	0.164186	0.0228292	6.39e-13	0.0313841	A	G	C-type lectin domain family 7 member A | Inflammation	TRUE	CLEC7A
rs1352478	12	10025901	0.694559	0.0115105	1e-200	0.863997	T	C	C-type lectin domain family 7 member A | Inflammation	TRUE	CLEC7A
rs1241048	4	140513970	-0.391836	0.033297	5.71e-32	0.0139838	A	G	Calmegin | Neurology_II	TRUE	CLGN
rs116652557	4	140268427	0.96638	0.0231467	1e-200	0.0292629	G	A	Calmegin | Neurology_II	TRUE	CLGN
rs56155169	4	140400028	1.11944	0.0215719	1e-200	0.0325287	G	T	Calmegin | Neurology_II	TRUE	CLGN
rs17006311	4	140670704	0.266812	0.0257238	3.32e-25	0.0231699	T	G	Calmegin | Neurology_II	TRUE	CLGN
rs77740942	4	140459284	-0.372408	0.0287526	2.28e-38	0.0180113	C	T	Calmegin | Neurology_II	TRUE	CLGN
rs115886004	4	140370278	0.235672	0.0326589	5.35e-13	0.0143144	T	G	Calmegin | Neurology_II	TRUE	CLGN
rs17005684	4	140284152	0.336361	0.0182791	1.28e-75	0.0481375	C	T	Calmegin | Neurology_II	TRUE	CLGN
rs72714282	4	140306406	-0.195628	0.0314162	4.76e-10	0.0169197	T	C	Calmegin | Neurology_II	TRUE	CLGN
rs72714294	4	140321031	-0.130842	0.0223846	5.06e-09	0.030878	C	T	Calmegin | Neurology_II	TRUE	CLGN
rs114434632	4	140326239	1.0588	0.0339593	1e-200	0.0137112	A	G	Calmegin | Neurology_II	TRUE	CLGN
rs2022423	6	46079122	-0.120676	0.00804824	8.02e-51	0.358559	G	A	Chloride intracellular channel protein 5 | Neurology_II	TRUE	CLIC5
rs58862688	7	74284214	0.123417	0.0191286	1.1e-10	0.0391746	T	C	CAP-Gly domain-containing linker protein 2 | Inflammation	TRUE	CLIP2
rs117471007	7	74282158	0.249947	0.0154491	7.12e-59	0.0629494	T	C	CAP-Gly domain-containing linker protein 2 | Inflammation	TRUE	CLIP2
rs11219040	11	123170205	0.305117	0.00710014	1e-200	0.569783	C	T	CXADR-like membrane protein | Oncology	TRUE	CLMP
rs11822892	11	123121323	-0.0613185	0.00856445	8.09e-13	0.205798	A	T	CXADR-like membrane protein | Oncology	TRUE	CLMP
rs4435015	11	123140995	0.104106	0.00733695	1.07e-45	0.34421	C	T	CXADR-like membrane protein | Oncology	TRUE	CLMP
rs10790538	11	122832343	0.21969	0.0200041	4.65e-28	0.96824	A	C	CXADR-like membrane protein | Oncology	TRUE	CLMP
rs79834165	6	34921646	-0.192432	0.0209949	4.92e-20	0.033953	C	T	Colipase | Neurology	TRUE	CLPS
rs74904577	6	36034813	-0.253462	0.0276033	4.22e-20	0.0199006	C	T	Colipase | Neurology	TRUE	CLPS
rs6457854	6	35796051	0.349408	0.00907259	1e-200	0.256588	C	T	Colipase | Neurology	TRUE	CLPS
rs114592113	6	36261711	0.476756	0.0254334	2.12e-78	0.0241319	T	C	Colipase | Neurology	TRUE	CLPS
rs114189274	6	36037507	-0.187487	0.0311253	1.71e-09	0.0159091	C	A	Colipase | Neurology	TRUE	CLPS
rs2817045	6	35757361	0.32662	0.0077718	1e-200	0.583236	C	T	Colipase | Neurology	TRUE	CLPS
rs116698986	3	140456174	-0.178431	0.0287399	5.35e-10	0.0171664	A	G	Calsyntenin-2 | Inflammation	TRUE	CLSTN2
rs71314515	3	139527925	0.128896	0.0111375	5.64e-31	0.131224	A	C	Calsyntenin-2 | Inflammation	TRUE	CLSTN2
rs62268002	3	140293239	0.499758	0.0259081	6.56e-83	0.0220385	T	C	Calsyntenin-2 | Inflammation	TRUE	CLSTN2
rs144571735	3	139996451	-0.3214	0.0197888	2.57e-59	0.0388396	A	G	Calsyntenin-2 | Inflammation	TRUE	CLSTN2
rs1511384	3	141173838	0.44958	0.0439432	1.44e-24	0.00739704	G	A	Calsyntenin-2 | Inflammation	TRUE	CLSTN2
rs75667199	3	139754917	-0.228662	0.0184771	3.55e-35	0.0443481	C	T	Calsyntenin-2 | Inflammation	TRUE	CLSTN2
rs16849559	3	139893320	-0.365914	0.00900336	1e-200	0.223124	C	T	Calsyntenin-2 | Inflammation	TRUE	CLSTN2
rs664012	3	139160139	-0.20251	0.029269	4.55e-12	0.983406	G	A	Calsyntenin-2 | Inflammation	TRUE	CLSTN2
rs188343194	12	6780329	-0.192328	0.0323959	2.91e-09	0.0163005	A	G	Calsyntenin-3 | Neurology_II	TRUE	CLSTN3
rs1110610	8	27416112	-0.0659336	0.0102124	1.07e-10	0.844728	A	C	Clusterin | Inflammation_II	TRUE	CLU
rs553014	8	27708997	0.094191	0.00751843	5.25e-36	0.512897	T	C	Clusterin | Inflammation_II	TRUE	CLU
rs370517451	3	28241610	-0.31394	0.0336111	9.6e-21	0.0145748	A	G	COX assembly mitochondrial protein homolog | Cardiometabolic_II	TRUE	CMC1
rs148000502	18	74582442	0.183424	0.0202658	1.42e-19	0.035166	C	T	Beta-Ala-His dipeptidase | Cardiometabolic	TRUE	CNDP1
rs1017284	18	74414400	0.104114	0.0103021	5.19e-24	0.807444	A	G	Beta-Ala-His dipeptidase | Cardiometabolic	TRUE	CNDP1
rs58692747	18	74565502	-0.230526	0.0091219	6.53e-141	0.208079	C	T	Beta-Ala-His dipeptidase | Cardiometabolic	TRUE	CNDP1
rs8091941	18	74369014	-0.0793021	0.0123095	1.18e-10	0.101085	G	A	Beta-Ala-His dipeptidase | Cardiometabolic	TRUE	CNDP1
rs17817077	18	74542308	0.294253	0.00760046	1e-200	0.393086	A	G	Beta-Ala-His dipeptidase | Cardiometabolic	TRUE	CNDP1
rs62076888	17	41951679	0.0853263	0.0084227	4.05e-24	0.72629	C	T	2',3'-cyclic-nucleotide 3'-phosphodiesterase | Cardiometabolic_II	TRUE	CNP
rs144305120	7	100147962	-0.335065	0.0148172	3.21e-113	0.0706001	G	T	Protein canopy homolog 4 | Oncology	TRUE	CNPY4
rs76702812	7	100122686	-0.153768	0.0198192	8.59e-15	0.0376668	G	C	Protein canopy homolog 4 | Oncology	TRUE	CNPY4
rs111203643	7	99180896	0.0664654	0.0116602	1.2e-08	0.838779	C	T	Protein canopy homolog 4 | Oncology	TRUE	CNPY4
rs438175	12	41075705	-0.284135	0.0166376	2.17e-65	0.0435275	G	T	Contactin-1 | Cardiometabolic	TRUE	CNTN1
rs7315459	12	40071984	0.106068	0.0131993	9.29e-16	0.92775	T	C	Contactin-1 | Cardiometabolic	TRUE	CNTN1
rs10878949	12	40643054	0.131356	0.0092745	1.55e-45	0.165912	C	A	Contactin-1 | Cardiometabolic	TRUE	CNTN1
rs11177604	12	40651583	0.19899	0.0070555	5.28e-175	0.383452	A	C	Contactin-1 | Cardiometabolic	TRUE	CNTN1
rs12025272	1	204900431	0.13059	0.0134703	3.18e-22	0.0819807	G	A	Contactin-2 | Oncology	TRUE	CNTN2
rs2802854	1	204932280	0.603974	0.012191	1e-200	0.102947	G	A	Contactin-2 | Oncology	TRUE	CNTN2
rs61823960	1	205177671	-0.295763	0.0109792	7.8e-160	0.126416	G	A	Contactin-2 | Oncology	TRUE	CNTN2
rs12060823	1	205018825	1.00746	0.0179402	1e-200	0.0437051	T	C	Contactin-2 | Oncology	TRUE	CNTN2
rs4951007	1	205507428	0.0730484	0.00972668	5.91e-14	0.169187	A	G	Contactin-2 | Oncology	TRUE	CNTN2
rs112015024	3	75415824	0.0958472	0.0172033	2.53e-08	0.0614773	T	G	Contactin-3 | Neurology	TRUE	CNTN3
rs77510786	3	74500939	-0.250893	0.0231488	2.27e-27	0.023466	A	G	Contactin-3 | Neurology	TRUE	CNTN3
rs549560	3	74349218	-0.24389	0.00773909	1e-200	0.289132	G	A	Contactin-3 | Neurology	TRUE	CNTN3
rs1101696	3	74319574	0.12312	0.0158888	9.27e-15	0.0521197	A	C	Contactin-3 | Neurology	TRUE	CNTN3
rs4677414	3	74557869	-0.511985	0.0136916	1e-200	0.929147	G	A	Contactin-3 | Neurology	TRUE	CNTN3
rs163352	3	3056357	-0.31554	0.00950592	1e-200	0.814869	C	G	Contactin-4 | Neurology	TRUE	CNTN4
rs975334	3	2804632	0.052396	0.00756727	4.39e-12	0.372384	A	G	Contactin-4 | Neurology	TRUE	CNTN4
rs1178531	3	2238780	0.0966788	0.00791104	2.41e-34	0.347971	G	T	Contactin-4 | Neurology	TRUE	CNTN4
rs1499127	3	2993954	-0.540287	0.0230641	2.36e-121	0.0262994	T	A	Contactin-4 | Neurology	TRUE	CNTN4
rs13071423	3	2098694	0.299417	0.00971617	1e-200	0.18827	A	C	Contactin-4 | Neurology	TRUE	CNTN4
rs61894112	11	99505624	0.194645	0.00938558	1.55e-95	0.172195	A	C	Contactin-5 | Neurology	TRUE	CNTN5
rs1940514	11	99115632	-0.647303	0.013273	1e-200	0.924095	C	T	Contactin-5 | Neurology	TRUE	CNTN5
rs10501955	11	100210857	0.142182	0.00720015	8.49e-87	0.394716	G	C	Contactin-5 | Neurology	TRUE	CNTN5
rs113481656	11	99322830	-0.258927	0.0178931	1.85e-47	0.040306	G	A	Contactin-5 | Neurology	TRUE	CNTN5
rs111951842	11	99214799	0.316026	0.0283016	5.96e-29	0.016498	A	G	Contactin-5 | Neurology	TRUE	CNTN5
rs143187810	11	99426496	-0.31436	0.0336297	8.96e-21	0.0128863	G	A	Contactin-5 | Neurology	TRUE	CNTN5
rs186163700	7	145855818	0.338605	0.0448044	4.11e-14	0.00705017	T	C	Contactin-associated protein-like 2 | Inflammation	TRUE	CNTNAP2
rs139413256	7	146182552	-0.185491	0.0190874	2.53e-22	0.0410585	A	G	Contactin-associated protein-like 2 | Inflammation	TRUE	CNTNAP2
rs7798155	7	145370646	-0.0874765	0.00814148	6.29e-27	0.287417	C	A	Contactin-associated protein-like 2 | Inflammation	TRUE	CNTNAP2
rs73459818	7	145123140	0.15965	0.0272051	4.4e-09	0.0185231	C	G	Contactin-associated protein-like 2 | Inflammation	TRUE	CNTNAP2
rs62504964	7	145476883	0.417251	0.00833503	1e-200	0.262296	G	A	Contactin-associated protein-like 2 | Inflammation	TRUE	CNTNAP2
rs73158559	7	145742626	0.32088	0.0175024	4.47e-75	0.0458597	C	A	Contactin-associated protein-like 2 | Inflammation	TRUE	CNTNAP2
rs2373282	7	147976854	0.0544537	0.00747421	3.2e-13	0.396499	T	A	Contactin-associated protein-like 2 | Inflammation	TRUE	CNTNAP2
rs4300675	16	76392537	0.0484086	0.00790892	9.31e-10	0.596064	C	T	Contactin-associated protein-like 4 | Neurology_II	TRUE	CNTNAP4
rs73264730	14	30800175	-0.151029	0.00911165	1.05e-61	0.198412	T	G	Cochlin | Cardiometabolic_II	TRUE	COCH
rs1124181	14	30877360	0.119687	0.00863068	9.95e-44	0.630213	C	G	Cochlin | Cardiometabolic_II	TRUE	COCH
rs1950663	14	30486012	0.0497919	0.00752301	3.63e-11	0.560243	C	T	Cochlin | Cardiometabolic_II	TRUE	COCH
rs179524	14	30773645	-0.196367	0.00909197	1.88e-103	0.217595	C	A	Cochlin | Cardiometabolic_II	TRUE	COCH
rs34826120	14	30835738	-0.290501	0.00738476	1e-200	0.557142	G	A	Cochlin | Cardiometabolic_II	TRUE	COCH
rs71501884	9	98941784	0.104187	0.00821518	7.42e-37	0.269293	C	T	Collagen alpha-1(XV) chain | Cardiometabolic_II	TRUE	COL15A1
rs10819566	9	99001195	0.189483	0.00764437	1.23e-135	0.364679	C	T	Collagen alpha-1(XV) chain | Cardiometabolic_II	TRUE	COL15A1
rs9976834	21	45477300	-0.197366	0.00939622	5.92e-98	0.183894	T	C	Collagen alpha-1 | Cardiometabolic	TRUE	COL18A1
rs12483377	21	45511195	0.146767	0.0126002	2.35e-31	0.0886316	A	G	Collagen alpha-1 | Cardiometabolic	TRUE	COL18A1
rs2586490	17	50192065	0.0466301	0.0080688	7.51e-09	0.696094	T	C	Collagen alpha-1 | Cardiometabolic	TRUE	COL1A1
rs11161756	1	86150656	-0.257368	0.013112	8.84e-86	0.0921833	C	T	Collagen alpha-1(XXIV) chain | Oncology_II	TRUE	COL24A1
rs56025146	1	85647026	-0.116389	0.0171895	1.28e-11	0.0517409	C	A	Collagen alpha-1(XXIV) chain | Oncology_II	TRUE	COL24A1
rs147783303	1	85744660	-0.507733	0.0551525	3.39e-20	0.00527918	G	A	Collagen alpha-1(XXIV) chain | Oncology_II	TRUE	COL24A1
rs201209537	7	7544988	0.22556	0.00814214	6.46e-169	0.465727	T	A	Collagen alpha-1(XXVIII) chain | Neurology_II	TRUE	COL28A1
rs13312659	7	7495348	-0.494802	0.00846334	1e-200	0.714328	A	G	Collagen alpha-1(XXVIII) chain | Neurology_II	TRUE	COL28A1
rs16877600	7	7321550	0.471945	0.0110462	1e-200	0.142753	C	G	Collagen alpha-1(XXVIII) chain | Neurology_II	TRUE	COL28A1
rs2052222	7	7786677	-0.0727061	0.0076987	3.59e-21	0.544246	G	C	Collagen alpha-1(XXVIII) chain | Neurology_II	TRUE	COL28A1
rs2965474	7	7069292	0.0488756	0.00817144	2.21e-09	0.670928	G	A	Collagen alpha-1(XXVIII) chain | Neurology_II	TRUE	COL28A1
rs7784370	7	7290991	-0.0978037	0.00783262	8.82e-36	0.398325	A	C	Collagen alpha-1(XXVIII) chain | Neurology_II	TRUE	COL28A1
rs145086213	12	48502772	0.289193	0.0407092	1.21e-12	0.00893842	A	T	Collagen alpha-1(II) chain | Cardiometabolic_II	TRUE	COL2A1
rs116982128	12	48884251	-0.22523	0.0250867	2.76e-19	0.0250074	A	G	Collagen alpha-1(II) chain | Cardiometabolic_II	TRUE	COL2A1
rs12721364	12	47837647	-0.183219	0.0107925	1.23e-64	0.151679	A	G	Collagen alpha-1(II) chain | Cardiometabolic_II	TRUE	COL2A1
rs4506714	12	47953350	0.369322	0.00830933	1e-200	0.307872	T	C	Collagen alpha-1(II) chain | Cardiometabolic_II	TRUE	COL2A1
rs7484942	12	48176639	-0.525625	0.0105234	1e-200	0.153073	A	C	Collagen alpha-1(II) chain | Cardiometabolic_II	TRUE	COL2A1
rs34139968	2	188958491	0.120873	0.0201052	1.83e-09	0.0364491	A	G	Collagen alpha-1(III) chain | Cardiometabolic_II	TRUE	COL3A1
rs652572	13	110167110	0.184238	0.00780284	2.92e-123	0.660583	G	A	Collagen alpha-1 | Cardiometabolic	TRUE	COL4A1
rs9559793	13	110407220	-0.0934743	0.0124496	5.99e-14	0.0985999	A	G	Collagen alpha-1 | Cardiometabolic	TRUE	COL4A1
rs113573025	13	110288039	0.0889572	0.0110858	1.02e-15	0.127292	A	G	Collagen alpha-1 | Cardiometabolic	TRUE	COL4A1
rs3118555	9	134467198	0.16866	0.00838347	5.11e-90	0.714207	G	A	Collagen alpha-1(V) chain | Inflammation_II	TRUE	COL5A1
rs3132304	9	134552050	-0.0620207	0.00821986	4.52e-14	0.688315	A	G	Collagen alpha-1(V) chain | Inflammation_II	TRUE	COL5A1
rs12002679	9	134641788	0.236004	0.0085354	2.79e-168	0.281517	G	C	Collagen alpha-1(V) chain | Inflammation_II	TRUE	COL5A1
rs2157770	9	134056342	0.0558972	0.00837208	2.45e-11	0.283979	G	A	Collagen alpha-1(V) chain | Inflammation_II	TRUE	COL5A1
rs138033448	9	134787529	0.182948	0.0264902	4.98e-12	0.0216406	T	C	Collagen alpha-1(V) chain | Inflammation_II	TRUE	COL5A1
rs1050785	2	237324109	0.091672	0.00761966	2.44e-33	0.600759	A	C	Collagen alpha-3 | Cardiometabolic	TRUE	COL6A3
rs3863910	2	237417790	0.0459675	0.00811371	1.47e-08	0.291854	T	C	Collagen alpha-3 | Cardiometabolic	TRUE	COL6A3
rs3806105	6	70297015	-0.224735	0.0135944	2.18e-61	0.0786201	A	G	Collagen alpha-1 | Inflammation	TRUE	COL9A1
rs6923114	6	70237113	0.157422	0.00798585	1.68e-86	0.302148	G	T	Collagen alpha-1 | Inflammation	TRUE	COL9A1
rs55677935	2	62000878	-0.672825	0.0296295	3.74e-114	0.0173823	T	C	COMM domain-containing protein 1 | Cardiometabolic_II	TRUE	COMMD1
rs12974746	19	18795739	-0.579389	0.0216929	3.72e-157	0.03016	G	A	Cartilage oligomeric matrix protein | Cardiometabolic	TRUE	COMP
rs138462992	19	18817456	0.202002	0.0248133	3.92e-16	0.0228978	G	A	Cartilage oligomeric matrix protein | Cardiometabolic	TRUE	COMP
rs117844523	19	18750434	0.135946	0.0177612	1.95e-14	0.0470316	C	G	Cartilage oligomeric matrix protein | Cardiometabolic	TRUE	COMP
rs174695	22	19959946	-0.334351	0.00772039	1e-200	0.464254	T	C	Catechol O-methyltransferase | Cardiometabolic	TRUE	COMT
rs117246610	22	19828585	0.179339	0.0297979	1.76e-09	0.0177441	T	G	Catechol O-methyltransferase | Cardiometabolic	TRUE	COMT
rs11705021	22	20122154	-0.167171	0.00997614	5.03e-63	0.179992	A	G	Catechol O-methyltransferase | Cardiometabolic	TRUE	COMT
rs116931143	22	20282946	0.238549	0.0406406	4.37e-09	0.0110501	T	C	Catechol O-methyltransferase | Cardiometabolic	TRUE	COMT
rs5993819	22	19748639	-0.112652	0.014605	1.23e-14	0.0727632	T	G	Catechol O-methyltransferase | Cardiometabolic	TRUE	COMT
rs11074359	16	19073976	-0.121032	0.00782947	6.62e-54	0.639035	T	C	5-demethoxyubiquinone hydroxylase, mitochondrial | Cardiometabolic_II	TRUE	COQ7
rs13226219	7	130379650	0.2555	0.0110747	9.16e-118	0.128528	C	T	Carboxypeptidase A1 | Cardiometabolic	TRUE	CPA1
rs79633204	7	130158775	0.299405	0.014183	6.43e-99	0.0764354	T	C	Carboxypeptidase A2 | Neurology	TRUE	CPA2
rs75222399	7	130291934	-0.136337	0.0126494	4.37e-27	0.0973368	G	A	Carboxypeptidase A2 | Neurology	TRUE	CPA2
rs149137066	7	130218820	0.35476	0.00914784	1e-200	0.217092	T	C	Carboxypeptidase A2 | Neurology	TRUE	CPA2
rs113556837	7	129995320	-0.115735	0.0144569	1.19e-15	0.0729582	C	T	Carboxypeptidase A2 | Neurology	TRUE	CPA2
rs78619193	7	129919428	-0.132958	0.0185544	7.73e-13	0.0433672	G	A	Carboxypeptidase A2 | Neurology	TRUE	CPA2
rs117521177	7	130163194	-0.261984	0.0258844	4.44e-24	0.0223176	T	A	Carboxypeptidase A4 | Inflammation_II	TRUE	CPA4
rs62489471	7	130287443	0.167997	0.0219144	1.77e-14	0.0361783	T	C	Carboxypeptidase A4 | Inflammation_II	TRUE	CPA4
rs56155312	7	130292282	-0.446854	0.00932036	1e-200	0.251298	T	C	Carboxypeptidase A4 | Inflammation_II	TRUE	CPA4
rs137902837	7	130301209	0.48246	0.0315148	6.66e-53	0.0153503	T	C	Carboxypeptidase A4 | Inflammation_II	TRUE	CPA4
rs139527997	7	130491047	-0.300984	0.0258654	2.69e-31	0.0220889	T	C	Carboxypeptidase A4 | Inflammation_II	TRUE	CPA4
rs148224884	7	130514132	0.20695	0.0270167	1.86e-14	0.0208235	C	T	Carboxypeptidase A4 | Inflammation_II	TRUE	CPA4
rs13318853	3	148844612	0.128591	0.00864128	4.38e-50	0.23729	A	G	Carboxypeptidase B | Cardiometabolic	TRUE	CPB1
rs9316176	13	45923055	-0.333477	0.00820055	1e-200	0.316472	G	A	Carboxypeptidase B2 | Inflammation_II	TRUE	CPB2
rs17522766	13	46121952	0.198598	0.00888528	1.17e-110	0.226843	A	G	Carboxypeptidase B2 | Inflammation_II	TRUE	CPB2
rs61949185	13	46238204	0.0827544	0.00991591	7.08e-17	0.190318	C	T	Carboxypeptidase B2 | Inflammation_II	TRUE	CPB2
rs8002144	13	45805258	0.0763465	0.00748202	1.9e-24	0.511354	C	T	Carboxypeptidase B2 | Inflammation_II	TRUE	CPB2
rs1550270	4	165340648	0.255847	0.00825542	1e-200	0.300855	C	T	Carboxypeptidase E | Oncology	TRUE	CPE
rs11723867	4	165397245	-0.0829812	0.00941409	1.2e-18	0.207323	T	C	Carboxypeptidase E | Oncology	TRUE	CPE
rs35349609	4	165519390	0.0806329	0.0118568	1.04e-11	0.115378	A	G	Carboxypeptidase E | Oncology	TRUE	CPE
rs6581841	12	68973552	0.0512994	0.00733638	2.7e-12	0.450332	C	T	Carboxypeptidase M | Neurology	TRUE	CPM
rs11177460	12	69027871	-0.125845	0.00926628	5.19e-42	0.188388	A	T	Carboxypeptidase M | Neurology	TRUE	CPM
rs7978197	12	68932767	-0.475495	0.0307585	6.56e-54	0.0140695	T	C	Carboxypeptidase M | Neurology	TRUE	CPM
rs137960554	3	98972892	0.335061	0.0452988	1.4e-13	0.00782288	T	A	Oxygen-dependent coproporphyrinogen-III oxidase, mitochondrial | Inflammation_II	TRUE	CPOX
rs1729988	3	98599549	-0.156986	0.0112786	4.86e-44	0.131005	T	C	Oxygen-dependent coproporphyrinogen-III oxidase, mitochondrial | Inflammation_II	TRUE	CPOX
rs9836703	3	98554848	0.0625694	0.010475	2.33e-09	0.159508	C	G	Oxygen-dependent coproporphyrinogen-III oxidase, mitochondrial | Inflammation_II	TRUE	CPOX
rs1864022	16	12699982	-0.181234	0.00744211	5.46e-131	0.560759	A	C	Serine/threonine-protein phosphatase CPPED1 | Neurology	TRUE	CPPED1
rs9926024	16	12625196	0.0641127	0.0073898	4.1e-18	0.493463	A	G	Serine/threonine-protein phosphatase CPPED1 | Neurology	TRUE	CPPED1
rs7193741	16	12758085	-0.344309	0.00758329	1e-200	0.609217	G	T	Serine/threonine-protein phosphatase CPPED1 | Neurology	TRUE	CPPED1
rs3762532	16	12804273	0.706165	0.0238681	2.26e-192	0.0250632	T	G	Serine/threonine-protein phosphatase CPPED1 | Neurology	TRUE	CPPED1
rs148919501	16	12825623	0.854154	0.0199861	1e-200	0.0384566	C	T	Serine/threonine-protein phosphatase CPPED1 | Neurology	TRUE	CPPED1
rs117918498	16	12842180	-0.409285	0.0247004	1.15e-61	0.026825	A	T	Serine/threonine-protein phosphatase CPPED1 | Neurology	TRUE	CPPED1
rs2704248	8	96645187	0.255932	0.0174034	5.91e-49	0.9556	G	C	Carboxypeptidase Q | Cardiometabolic_II	TRUE	CPQ
rs77777221	8	97235327	-0.145215	0.0208459	3.26e-12	0.0300318	T	C	Carboxypeptidase Q | Cardiometabolic_II	TRUE	CPQ
rs72680187	8	96632223	-0.639986	0.0296959	5.15e-103	0.0147226	G	A	Carboxypeptidase Q | Cardiometabolic_II	TRUE	CPQ
rs6468525	8	97006606	0.648028	0.0194485	1e-200	0.0350106	G	A	Carboxypeptidase Q | Cardiometabolic_II	TRUE	CPQ
rs13272005	8	96956576	-0.284867	0.033124	7.97e-18	0.0126383	G	A	Carboxypeptidase Q | Cardiometabolic_II	TRUE	CPQ
rs181863725	8	97062135	0.406252	0.0401066	4.1e-24	0.00794471	A	C	Carboxypeptidase Q | Cardiometabolic_II	TRUE	CPQ
rs142049763	8	96737610	-1.02518	0.0273981	1e-200	0.0175111	C	G	Carboxypeptidase Q | Cardiometabolic_II	TRUE	CPQ
rs150789461	1	1349110	-0.0833763	0.0152561	4.63e-08	0.928654	A	G	Ceramide-1-phosphate transfer protein | Cardiometabolic_II	TRUE	CPTP
rs6956175	7	28864876	0.10416	0.00877788	1.77e-32	0.772386	G	A	Probable serine carboxypeptidase CPVL | Oncology	TRUE	CPVL
rs77148220	7	28936283	0.198427	0.0175225	9.96e-30	0.0446126	C	A	Probable serine carboxypeptidase CPVL | Oncology	TRUE	CPVL
rs80113962	7	28982095	0.23482	0.0311167	4.47e-14	0.0142854	A	G	Probable serine carboxypeptidase CPVL | Oncology	TRUE	CPVL
rs11980173	7	29103152	-0.537457	0.0133245	1e-200	0.0802482	T	C	Probable serine carboxypeptidase CPVL | Oncology	TRUE	CPVL
rs73089018	7	29117916	-0.663078	0.0151021	1e-200	0.0612925	G	A	Probable serine carboxypeptidase CPVL | Oncology	TRUE	CPVL
rs2192507	7	29121957	0.365381	0.0263217	8.22e-44	0.0195317	C	G	Probable serine carboxypeptidase CPVL | Oncology	TRUE	CPVL
rs138978539	7	29122539	-0.783599	0.0307946	7.82e-143	0.01589	C	T	Probable serine carboxypeptidase CPVL | Oncology	TRUE	CPVL
rs534630353	7	29060200	-0.248887	0.0340338	2.61e-13	0.0139833	C	G	Probable serine carboxypeptidase CPVL | Oncology	TRUE	CPVL
rs215543	20	2799505	0.357885	0.00887838	1e-200	0.768668	A	G	Probable carboxypeptidase X1 | Oncology	TRUE	CPXM1
rs2002697	20	2737847	-0.0889077	0.00860779	5.22e-25	0.257348	T	C	Probable carboxypeptidase X1 | Oncology	TRUE	CPXM1
rs28661325	10	123865283	-0.317586	0.00759773	1e-200	0.628684	A	G	Inactive carboxypeptidase-like protein X2 | Cardiometabolic_II	TRUE	CPXM2
rs4980164	10	123795008	0.114976	0.00877376	3.1e-39	0.231509	A	G	Inactive carboxypeptidase-like protein X2 | Cardiometabolic_II	TRUE	CPXM2
rs735632	10	123743948	0.102497	0.00882008	3.23e-31	0.227113	T	C	Inactive carboxypeptidase-like protein X2 | Cardiometabolic_II	TRUE	CPXM2
rs374390078	10	123959691	-0.200415	0.0106882	1.89e-78	0.137847	C	G	Inactive carboxypeptidase-like protein X2 | Cardiometabolic_II	TRUE	CPXM2
rs12404815	1	207706015	-0.22058	0.017829	3.71e-35	0.0535752	G	A	Complement receptor type 1 | Inflammation_II	TRUE	CR1
rs694409	1	208003283	0.0573108	0.00936417	9.34e-10	0.206024	C	T	Complement receptor type 1 | Inflammation_II	TRUE	CR1
rs4844599	1	207505884	-0.442853	0.0099733	1e-200	0.166844	G	T	Complement receptor type 1 | Inflammation_II	TRUE	CR1
rs11118328	1	207677194	-0.314436	0.00956536	1e-200	0.814256	T	C	Complement receptor type 1 | Inflammation_II	TRUE	CR1
rs61821111	1	207422554	-0.282721	0.011464	2.75e-134	0.113731	C	T	Complement receptor type 2 | Cardiometabolic	TRUE	CR2
rs679515	1	207577223	-0.118274	0.00964274	1.39e-34	0.82519	C	T	Complement receptor type 2 | Cardiometabolic	TRUE	CR2
rs579475	1	207898114	0.0670011	0.0108058	5.63e-10	0.867906	C	T	Complement receptor type 2 | Cardiometabolic	TRUE	CR2
rs79112133	1	207034289	-0.153411	0.0215254	1.03e-12	0.0295483	T	G	Complement receptor type 2 | Cardiometabolic	TRUE	CR2
rs7960633	12	3753776	0.0864498	0.00795675	1.69e-27	0.662148	C	T	EF-hand calcium-binding domain-containing protein 4B | Oncology	TRUE	CRACR2A
rs6489498	12	3793103	-0.13434	0.00788769	4.79e-65	0.342568	G	A	EF-hand calcium-binding domain-containing protein 4B | Oncology	TRUE	CRACR2A
rs9788233	12	3696981	-0.0884133	0.0117879	6.37e-14	0.114076	C	T	EF-hand calcium-binding domain-containing protein 4B | Oncology	TRUE	CRACR2A
rs56944668	12	93850077	-0.100031	0.0104112	7.4e-22	0.156959	T	C	Death domain-containing protein CRADD | Neurology	TRUE	CRADD
rs1229429	1	167535829	-0.0901406	0.00792775	5.88e-30	0.709143	T	C	Protein CREG1 | Oncology	TRUE	CREG1
rs7513428	1	167546035	-0.254494	0.00988307	3.18e-146	0.84085	C	T	Protein CREG1 | Oncology	TRUE	CREG1
rs279546	3	9929085	-0.409107	0.0100724	1e-200	0.818916	A	C	Protein disulfide isomerase CRELD1 | Inflammation_II	TRUE	CRELD1
rs77385091	3	10385730	0.512302	0.031494	1.7e-59	0.0159433	A	G	Protein disulfide isomerase CRELD1 | Inflammation_II	TRUE	CRELD1
rs17032403	3	10114198	0.680995	0.0232654	2.45e-188	0.0271423	C	T	Protein disulfide isomerase CRELD1 | Inflammation_II	TRUE	CRELD1
rs147764624	3	9310528	0.186437	0.0295339	2.74e-10	0.0171318	C	G	Protein disulfide isomerase CRELD1 | Inflammation_II	TRUE	CRELD1
rs1056286	3	9915771	-0.286858	0.00751817	1e-200	0.49203	T	C	Protein disulfide isomerase CRELD1 | Inflammation_II	TRUE	CRELD1
rs472306	3	10427249	-0.0889664	0.00896975	3.46e-23	0.236324	C	G	Protein disulfide isomerase CRELD1 | Inflammation_II	TRUE	CRELD1
rs567238463	3	10225844	0.336347	0.0222935	1.97e-51	0.0297443	G	A	Protein disulfide isomerase CRELD1 | Inflammation_II	TRUE	CRELD1
rs117712591	22	49604842	0.195886	0.0267425	2.39e-13	0.0208568	C	G	Protein disulfide isomerase CRELD2 | Inflammation	TRUE	CRELD2
rs7410416	22	49928273	0.434891	0.012002	1e-200	0.114135	C	G	Protein disulfide isomerase CRELD2 | Inflammation	TRUE	CRELD2
rs34655450	22	50269093	-0.0669591	0.011229	2.48e-09	0.126214	T	C	Protein disulfide isomerase CRELD2 | Inflammation	TRUE	CRELD2
rs74510325	22	49921734	-0.812982	0.0201768	1e-200	0.0348094	G	C	Protein disulfide isomerase CRELD2 | Inflammation	TRUE	CRELD2
rs537830596	22	49765878	0.388564	0.0333978	2.75e-31	0.0131215	T	C	Protein disulfide isomerase CRELD2 | Inflammation	TRUE	CRELD2
rs59104426	8	66260714	-0.680558	0.0207994	1e-200	0.033408	A	T	Corticoliberin | Oncology	TRUE	CRH
rs72652725	8	66381071	-0.219517	0.0263872	8.87e-17	0.0208807	G	A	Corticoliberin | Oncology	TRUE	CRH
rs117909821	8	66405272	-0.267684	0.0181406	2.81e-49	0.0441275	A	G	Corticoliberin | Oncology	TRUE	CRH
rs77255160	5	77079501	-0.210721	0.0330081	1.73e-10	0.0144879	C	T	Corticotropin-releasing factor-binding protein | Inflammation	TRUE	CRHBP
rs72761032	5	76692497	-0.120662	0.0117465	9.41e-25	0.114454	G	T	Corticotropin-releasing factor-binding protein | Inflammation	TRUE	CRHBP
rs7736104	5	76864852	-0.480614	0.00758154	1e-200	0.597998	G	T	Corticotropin-releasing factor-binding protein | Inflammation	TRUE	CRHBP
rs1501787	5	76594414	-0.0676378	0.00871685	8.53e-15	0.237896	A	G	Corticotropin-releasing factor-binding protein | Inflammation	TRUE	CRHBP
rs55717373	5	77102358	0.102517	0.0103077	2.64e-23	0.154825	G	T	Corticotropin-releasing factor-binding protein | Inflammation	TRUE	CRHBP
rs848560	2	36467187	0.147932	0.0173252	1.36e-17	0.0469515	G	T	Cysteine-rich motor neuron 1 protein | Inflammation	TRUE	CRIM1
rs57947134	2	36414701	-0.109284	0.0100572	1.67e-27	0.156473	G	C	Cysteine-rich motor neuron 1 protein | Inflammation	TRUE	CRIM1
rs10221948	2	36349821	-0.147446	0.00913119	1.18e-58	0.201567	T	C	Cysteine-rich motor neuron 1 protein | Inflammation	TRUE	CRIM1
rs80324969	14	105451479	0.183384	0.0100244	9.28e-75	0.171047	C	G	Cysteine-rich protein 2 | Neurology	TRUE	CRIP2
rs56013805	14	105463168	-0.196221	0.0296076	3.42e-11	0.0155655	A	G	Cysteine-rich protein 2 | Neurology	TRUE	CRIP2
rs73431965	6	49550238	-1.09723	0.0225105	1e-200	0.0211813	C	A	Cysteine-rich secretory protein 2 | Oncology	TRUE	CRISP2
rs72862005	6	49709831	0.445838	0.0190754	8.17e-121	0.0298412	T	A	Cysteine-rich secretory protein 2 | Oncology	TRUE	CRISP2
rs114977030	6	50397504	-0.481388	0.0253085	1.15e-80	0.0172394	G	A	Cysteine-rich secretory protein 2 | Oncology	TRUE	CRISP2
rs62413604	6	49685278	0.384881	0.0200211	2.34e-82	0.0269669	T	C	Cysteine-rich secretory protein 2 | Oncology	TRUE	CRISP2
rs11751969	6	49171677	0.339029	0.0141612	1.15e-126	0.0574791	T	C	Cysteine-rich secretory protein 2 | Oncology	TRUE	CRISP2
rs10948514	6	49592080	-0.314045	0.00712272	1e-200	0.296394	T	G	Cysteine-rich secretory protein 2 | Oncology	TRUE	CRISP2
rs75843067	6	48989646	0.136074	0.0206389	4.31e-11	0.0256463	A	G	Cysteine-rich secretory protein 2 | Oncology	TRUE	CRISP2
rs112882808	6	49349532	0.159797	0.0210828	3.47e-14	0.0255361	G	T	Cysteine-rich secretory protein 2 | Oncology	TRUE	CRISP2
rs962952	6	49698904	-0.616223	0.00991525	1e-200	0.169745	G	A	Cysteine-rich secretory protein 3 | Inflammation_II	TRUE	CRISP3
rs72866738	6	50077167	0.198051	0.0345491	9.9e-09	0.0119605	G	A	Cysteine-rich secretory protein 3 | Inflammation_II	TRUE	CRISP3
rs77870172	6	48905510	-0.217762	0.0266434	3e-16	0.0195974	A	G	Cysteine-rich secretory protein 3 | Inflammation_II	TRUE	CRISP3
rs114877636	6	48765901	0.496241	0.0302815	2.34e-60	0.0152622	G	A	Cysteine-rich secretory protein 3 | Inflammation_II	TRUE	CRISP3
rs10948514	6	49592080	-0.341878	0.00816007	1e-200	0.296446	T	G	Cysteine-rich secretory protein 3 | Inflammation_II	TRUE	CRISP3
rs75880945	6	50531051	-0.185723	0.0219509	2.65e-17	0.0294852	C	T	Cysteine-rich secretory protein 3 | Inflammation_II	TRUE	CRISP3
rs116373480	6	50045977	0.236535	0.0214591	2.97e-28	0.0313117	T	A	Cysteine-rich secretory protein 3 | Inflammation_II	TRUE	CRISP3
rs10484667	6	50469574	0.134388	0.0242091	2.84e-08	0.025583	T	G	Cysteine-rich secretory protein 3 | Inflammation_II	TRUE	CRISP3
rs544495301	22	20944069	-0.275471	0.0490639	1.97e-08	0.00643263	CA	C	Crk-like protein | Inflammation	TRUE	CRKL
rs34364956	1	152542288	0.336607	0.0242698	9.71e-44	0.0231177	A	G	Cornulin | Oncology	TRUE	CRNN
rs56406499	1	152511483	0.367153	0.0230288	3.18e-57	0.0278987	A	G	Cornulin | Oncology	TRUE	CRNN
rs114085900	1	152567260	-0.919597	0.0367505	3.46e-138	0.0109083	C	A	Cornulin | Oncology	TRUE	CRNN
rs142543701	1	152426322	0.26077	0.0264092	5.38e-23	0.0197805	T	C	Cornulin | Oncology	TRUE	CRNN
rs149817134	1	152309248	-1.06377	0.0362045	9.25e-190	0.0105965	T	G	Cornulin | Oncology	TRUE	CRNN
rs115548193	1	152294271	0.237969	0.0188753	1.92e-36	0.0414459	A	G	Cornulin | Oncology	TRUE	CRNN
rs79939183	1	153164312	-0.173268	0.0259001	2.23e-11	0.0203772	A	G	Cornulin | Oncology	TRUE	CRNN
rs112857958	1	152288339	-1.01241	0.0319857	1e-200	0.0146673	C	T	Cornulin | Oncology	TRUE	CRNN
rs115007802	1	152223083	-0.957902	0.0244335	1e-200	0.0248461	T	C	Cornulin | Oncology	TRUE	CRNN
rs1781409	1	151724399	0.182835	0.0298293	8.82e-10	0.0154108	A	G	Cornulin | Oncology	TRUE	CRNN
rs568450351	1	152401267	0.356608	0.029958	1.13e-32	0.0187291	A	C	Cornulin | Oncology	TRUE	CRNN
rs36182127	10	98044547	-0.279311	0.0195334	2.21e-46	0.0360743	T	C	Cartilage acidic protein 1 | Cardiometabolic	TRUE	CRTAC1
rs7078809	10	97799838	-0.310944	0.00730386	1e-200	0.306964	T	G	Cartilage acidic protein 1 | Cardiometabolic	TRUE	CRTAC1
rs117781346	10	98150009	-0.23285	0.027613	3.38e-17	0.0150631	T	C	Cartilage acidic protein 1 | Cardiometabolic	TRUE	CRTAC1
rs111970298	10	98595238	-0.0747531	0.0121409	7.41e-10	0.0903014	T	C	Cartilage acidic protein 1 | Cardiometabolic	TRUE	CRTAC1
rs684225	10	97882605	-0.290256	0.00682551	1e-200	0.424377	A	C	Cartilage acidic protein 1 | Cardiometabolic	TRUE	CRTAC1
rs2282373	10	97583324	-0.0815107	0.00765546	1.79e-26	0.72813	C	T	Cartilage acidic protein 1 | Cardiometabolic	TRUE	CRTAC1
rs71486144	10	98105617	-0.251228	0.0204478	1.07e-34	0.0278674	A	C	Cartilage acidic protein 1 | Cardiometabolic	TRUE	CRTAC1
rs7121176	11	122950020	-0.193282	0.0273089	1.47e-12	0.0188316	G	A	Cytotoxic and regulatory T-cell molecule | Neurology	TRUE	CRTAM
rs111925642	11	123347533	-0.106443	0.0173699	8.9e-10	0.0493897	T	A	Cytotoxic and regulatory T-cell molecule | Neurology	TRUE	CRTAM
rs2370794	11	122844074	0.313207	0.0078	1e-200	0.336568	G	A	Cytotoxic and regulatory T-cell molecule | Neurology	TRUE	CRTAM
rs113735401	11	122799228	-0.287679	0.0255587	2.17e-29	0.0226782	A	T	Cytotoxic and regulatory T-cell molecule | Neurology	TRUE	CRTAM
rs4822754	22	26616930	-0.156797	0.00743711	1.14e-98	0.528339	G	A	Beta-crystallin B1 | Cardiometabolic_II	TRUE	CRYBB1
rs78714708	2	208210735	0.902123	0.0251987	1e-200	0.0257308	A	G	Gamma-crystallin D | Neurology_II	TRUE	CRYGD
rs150534820	2	208557862	0.528382	0.0482603	6.75e-28	0.00656257	A	T	Gamma-crystallin D | Neurology_II	TRUE	CRYGD
rs79522001	2	208262731	-0.369386	0.0315006	9.35e-32	0.0158266	T	C	Gamma-crystallin D | Neurology_II	TRUE	CRYGD
rs34700923	2	208094085	0.348455	0.00790961	1e-200	0.439718	G	T	Gamma-crystallin D | Neurology_II	TRUE	CRYGD
rs62192855	2	208128047	0.36859	0.0172296	1.56e-101	0.0502844	A	G	Gamma-crystallin D | Neurology_II	TRUE	CRYGD
rs142223592	2	208817721	0.164929	0.0243883	1.36e-11	0.0258901	G	A	Gamma-crystallin D | Neurology_II	TRUE	CRYGD
rs150780055	2	208737004	-0.225591	0.0341808	4.11e-11	0.012845	T	C	Gamma-crystallin D | Neurology_II	TRUE	CRYGD
rs75091295	2	208879646	-0.179378	0.0291757	7.84e-10	0.0166012	G	A	Gamma-crystallin D | Neurology_II	TRUE	CRYGD
rs143650449	2	208331420	0.397351	0.0323786	1.28e-34	0.0142883	T	C	Gamma-crystallin D | Neurology_II	TRUE	CRYGD
rs569989061	2	208770264	-0.318971	0.02527	1.59e-36	0.0269051	T	C	Gamma-crystallin D | Neurology_II	TRUE	CRYGD
rs149008753	16	21371018	-0.240181	0.0298466	8.47e-16	0.0190944	T	C	Ketimine reductase mu-crystallin | Neurology_II	TRUE	CRYM
rs77964417	16	21186584	0.065988	0.0114087	7.29e-09	0.135083	A	G	Ketimine reductase mu-crystallin | Neurology_II	TRUE	CRYM
rs6497543	16	21251164	-0.391453	0.00897106	1e-200	0.249558	G	A	Ketimine reductase mu-crystallin | Neurology_II	TRUE	CRYM
rs35367858	16	21322549	-0.0854736	0.0149909	1.19e-08	0.0734653	A	T	Ketimine reductase mu-crystallin | Neurology_II	TRUE	CRYM
rs13050238	21	33624712	-0.370247	0.0214894	1.6e-66	0.0316415	T	C	Quinone oxidoreductase-like protein 1 | Cardiometabolic_II	TRUE	CRYZL1
rs112063648	21	33149889	-0.156212	0.0261772	2.41e-09	0.0234521	T	C	Quinone oxidoreductase-like protein 1 | Cardiometabolic_II	TRUE	CRYZL1
rs11577194	1	109957553	-0.186628	0.00746752	7.46e-138	0.524063	C	T	Macrophage colony-stimulating factor 1 | Inflammation	TRUE	CSF1
rs7538029	1	109932073	0.067631	0.00933948	4.44e-13	0.200282	A	C	Macrophage colony-stimulating factor 1 | Inflammation	TRUE	CSF1
rs71586151	5	150061176	0.136137	0.0182743	9.36e-14	0.0410883	G	A	Macrophage colony-stimulating factor 1 receptor | Inflammation_II	TRUE	CSF1R
rs10079250	5	150070569	-0.397015	0.0143501	1.78e-168	0.068236	C	T	Macrophage colony-stimulating factor 1 receptor | Inflammation_II	TRUE	CSF1R
rs7736526	5	150109679	-0.098846	0.00780796	9.89e-37	0.322765	T	C	Macrophage colony-stimulating factor 1 receptor | Inflammation_II	TRUE	CSF1R
rs25882	5	132075767	0.243807	0.00938271	7.38e-149	0.206606	C	T	Granulocyte-macrophage colony-stimulating factor | Cardiometabolic_II	TRUE	CSF2
rs10051679	5	132235238	0.0659097	0.00809789	3.98e-16	0.652821	A	T	Granulocyte-macrophage colony-stimulating factor | Cardiometabolic_II	TRUE	CSF2
rs145153480	22	36839198	-0.169319	0.0285002	2.83e-09	0.0204854	C	T	Cytokine receptor common subunit beta | Inflammation_II	TRUE	CSF2RB
rs62229129	22	36975491	0.214035	0.0290465	1.72e-13	0.0180232	A	G	Cytokine receptor common subunit beta | Inflammation_II	TRUE	CSF2RB
rs138804374	22	36997545	-0.367396	0.0257734	4.18e-46	0.0230561	T	A	Cytokine receptor common subunit beta | Inflammation_II	TRUE	CSF2RB
rs73160052	22	37078481	0.11511	0.0189646	1.28e-09	0.0446131	A	G	Cytokine receptor common subunit beta | Inflammation_II	TRUE	CSF2RB
rs2072706	22	36870937	-0.369124	0.0081532	1e-200	0.663075	G	A	Cytokine receptor common subunit beta | Inflammation_II	TRUE	CSF2RB
rs62229127	22	36963575	-0.293397	0.0213875	7.9e-43	0.0347025	T	C	Cytokine receptor common subunit beta | Inflammation_II	TRUE	CSF2RB
rs2072707	22	36923039	-0.382181	0.00805459	1e-200	0.642106	G	T	Cytokine receptor common subunit beta | Inflammation_II	TRUE	CSF2RB
rs78996523	22	37117982	0.251525	0.0251248	1.36e-23	0.0249922	C	G	Cytokine receptor common subunit beta | Inflammation_II	TRUE	CSF2RB
rs148550682	22	37070116	0.198028	0.0274067	4.99e-13	0.0224874	T	C	Cytokine receptor common subunit beta | Inflammation_II	TRUE	CSF2RB
rs3859192	17	39972395	0.0740586	0.00745144	2.82e-23	0.477424	T	C	Granulocyte colony-stimulating factor | Inflammation	TRUE	CSF3
rs138707712	1	36447523	0.22114	0.0331745	2.63e-11	0.0139579	C	T	Granulocyte colony-stimulating factor receptor | Inflammation_II	TRUE	CSF3R
rs3918018	1	36472277	-0.471665	0.0221591	1.55e-100	0.0309724	T	C	Granulocyte colony-stimulating factor receptor | Inflammation_II	TRUE	CSF3R
rs3917999	1	36467716	1.13229	0.037578	1.86e-199	0.010561	T	C	Granulocyte colony-stimulating factor receptor | Inflammation_II	TRUE	CSF3R
rs3917922	1	36480112	-0.864196	0.0361768	4.06e-126	0.0113366	T	C	Granulocyte colony-stimulating factor receptor | Inflammation_II	TRUE	CSF3R
rs148363675	1	36531328	-0.150542	0.0246198	9.68e-10	0.0346883	T	C	Granulocyte colony-stimulating factor receptor | Inflammation_II	TRUE	CSF3R
rs11854097	15	75702880	-0.134289	0.00810958	1.37e-61	0.255693	G	A	Chondroitin sulfate proteoglycan 4 | Cardiometabolic_II	TRUE	CSPG4
rs150728342	15	75441034	-0.27595	0.0482783	1.09e-08	0.00566276	A	G	Chondroitin sulfate proteoglycan 4 | Cardiometabolic_II	TRUE	CSPG4
rs2424595	20	23663750	0.38573	0.00964922	1e-200	0.223855	A	G	Cystatin-SN | Inflammation_II	TRUE	CST1
rs13036683	20	23751169	-0.481878	0.0186173	1.03e-147	0.0466195	C	G	Cystatin-SN | Inflammation_II	TRUE	CST1
rs147903026	20	23842421	-0.234068	0.0339312	5.26e-12	0.0149872	T	C	Cystatin-SN | Inflammation_II	TRUE	CST1
rs79228684	20	24126246	0.161075	0.016389	8.51e-23	0.0633681	A	G	Cystatin-SN | Inflammation_II	TRUE	CST1
rs117360132	20	23730952	0.377297	0.029073	1.64e-38	0.0189897	G	A	Cystatin-SN | Inflammation_II	TRUE	CST1
rs78898336	20	24084176	-0.185703	0.0285209	7.46e-11	0.019673	G	A	Cystatin-SN | Inflammation_II	TRUE	CST1
rs200668055	20	23980387	-0.0944482	0.0171862	3.89e-08	0.0624736	C	T	Cystatin-C | Cardiometabolic	TRUE	CST3
rs911119	20	23632100	0.328497	0.00848367	1e-200	0.776543	T	C	Cystatin-C | Cardiometabolic	TRUE	CST3
rs73102389	20	23655054	0.110051	0.00922127	7.82e-33	0.175459	A	C	Cystatin-C | Cardiometabolic	TRUE	CST3
rs4378871	20	23766169	0.411171	0.00783684	1e-200	0.353551	G	A	Cystatin-D | Neurology	TRUE	CST5
rs6049095	20	23772788	0.094984	0.00761208	9.83e-36	0.608511	C	A	Cystatin-D | Neurology	TRUE	CST5
rs113642949	20	23348329	-0.203482	0.0263449	1.13e-14	0.0203409	G	C	Cystatin-D | Neurology	TRUE	CST5
rs6106924	20	24683099	0.0517163	0.00789311	5.67e-11	0.660899	G	C	Cystatin-D | Neurology	TRUE	CST5
rs2892183	20	24471771	0.0758229	0.00798708	2.24e-21	0.6043	T	A	Cystatin-D | Neurology	TRUE	CST5
rs6083363	20	24064831	-0.102689	0.00959235	9.61e-27	0.187281	T	A	Cystatin-D | Neurology	TRUE	CST5
rs2038584	20	23962446	-0.274211	0.0125588	1.1e-105	0.902651	G	A	Cystatin-D | Neurology	TRUE	CST5
rs10160792	11	65899678	0.0511891	0.0072911	2.21e-12	0.446291	G	C	Cystatin-M | Cardiometabolic	TRUE	CST6
rs12577165	11	66008958	0.613071	0.0236152	1.37e-148	0.024002	C	T	Cystatin-M | Cardiometabolic	TRUE	CST6
rs6115010	20	25039805	-0.305023	0.0113183	5.78e-160	0.130774	T	C	Cystatin-F | Inflammation	TRUE	CST7
rs9927	20	25296608	-0.0954155	0.00756001	1.62e-36	0.496378	G	A	Cystatin-F | Inflammation	TRUE	CST7
rs4815316	20	24814339	0.416053	0.00970409	1e-200	0.810976	C	T	Cystatin-F | Inflammation	TRUE	CST7
rs73101307	20	24491955	0.17406	0.0141999	1.52e-34	0.0848941	G	A	Cystatin-F | Inflammation	TRUE	CST7
rs142954287	20	24790082	0.67244	0.0419574	8.31e-58	0.00841531	A	C	Cystatin-F | Inflammation	TRUE	CST7
rs6049607	20	24336346	-0.0609599	0.00790478	1.24e-14	0.384412	T	A	Cystatin-F | Inflammation	TRUE	CST7
rs2276528	21	43732619	-0.438218	0.0106372	1e-200	0.145831	A	G	Cystatin-B | Cardiometabolic	TRUE	CSTB
rs57785757	21	43772173	0.285262	0.0217568	2.83e-39	0.0382269	T	G	Cystatin-B | Cardiometabolic	TRUE	CSTB
rs143470409	21	43389611	-0.208988	0.034917	2.16e-09	0.0128107	A	G	Cystatin-B | Cardiometabolic	TRUE	CSTB
rs9983695	21	44291925	0.0743404	0.0120362	6.56e-10	0.110623	C	T	Cystatin-B | Cardiometabolic	TRUE	CSTB
rs111964977	21	44102714	-0.320504	0.0176829	2.02e-73	0.0494605	G	C	Cystatin-B | Cardiometabolic	TRUE	CSTB
rs2838414	21	43832557	-0.237962	0.0118816	3.15e-89	0.112579	T	C	Cystatin-B | Cardiometabolic	TRUE	CSTB
rs142997632	1	84462399	1.38239	0.0337683	1e-200	0.0121149	A	T	Di-N-acetylchitobiase | Inflammation_II	TRUE	CTBS
rs12032915	1	84951695	-0.304588	0.0515184	3.38e-09	0.00554214	C	T	Di-N-acetylchitobiase | Inflammation_II	TRUE	CTBS
rs74843170	1	84459338	-0.918967	0.0516382	7.55e-71	0.00498701	C	T	Di-N-acetylchitobiase | Inflammation_II	TRUE	CTBS
rs113979928	1	84394679	1.152	0.0266017	1e-200	0.0201848	G	T	Di-N-acetylchitobiase | Inflammation_II	TRUE	CTBS
rs17111303	1	84550024	-0.420492	0.0342251	1.08e-34	0.0116548	C	T	Di-N-acetylchitobiase | Inflammation_II	TRUE	CTBS
rs17374048	1	84479656	-0.569525	0.0134778	1e-200	0.0796921	T	C	Di-N-acetylchitobiase | Inflammation_II	TRUE	CTBS
rs11150601	16	30966478	0.0536321	0.00791981	1.27e-11	0.627603	A	G	Cardiotrophin-1 | Cardiometabolic	TRUE	CTF1
rs2469977	8	103518353	0.0470014	0.00671204	2.51e-12	0.465024	T	C	Collagen triple helix repeat-containing protein 1 | Cardiometabolic_II	TRUE	CTHRC1
rs827592	8	103352409	-0.162078	0.00682397	1.07e-124	0.543903	G	C	Collagen triple helix repeat-containing protein 1 | Cardiometabolic_II	TRUE	CTHRC1
rs62527645	8	103176894	0.0642228	0.0091799	2.63e-12	0.159494	A	G	Collagen triple helix repeat-containing protein 1 | Cardiometabolic_II	TRUE	CTHRC1
rs37596	16	75464422	-0.265806	0.010271	1.14e-147	0.164446	A	C	Chymotrypsinogen B | Neurology	TRUE	CTRB1
rs7205074	16	75186111	0.41586	0.00963119	1e-200	0.799137	A	C	Chymotrypsinogen B | Neurology	TRUE	CTRB1
rs71394237	16	75770083	-0.285813	0.0277282	6.51e-25	0.0196246	C	T	Chymotrypsinogen B | Neurology	TRUE	CTRB1
rs117441205	16	75978226	-0.139012	0.0252439	3.66e-08	0.0241912	G	A	Chymotrypsinogen B | Neurology	TRUE	CTRB1
rs117979227	16	75063244	0.461276	0.0279207	2.59e-61	0.0187609	A	G	Chymotrypsinogen B | Neurology	TRUE	CTRB1
rs113585544	1	15381778	-0.185636	0.0182129	2.14e-24	0.0416986	T	C	Chymotrypsin-C | Inflammation	TRUE	CTRC
rs113295825	1	15293534	-0.233106	0.0297258	4.44e-15	0.0192879	C	A	Chymotrypsin-C | Inflammation	TRUE	CTRC
rs545634	1	15443607	-0.568286	0.0119553	1e-200	0.0975396	A	G	Chymotrypsin-C | Inflammation	TRUE	CTRC
rs111778267	1	15458734	0.171103	0.0278195	7.72e-10	0.0168682	A	G	Chymotrypsin-C | Inflammation	TRUE	CTRC
rs7531327	1	16030955	-0.0487278	0.00871965	2.29e-08	0.218798	G	A	Chymotrypsin-C | Inflammation	TRUE	CTRC
rs20549	16	67936027	0.0894944	0.00983876	9.36e-20	0.16698	G	A	Chymotrypsin-like protease CTRL-1 | Neurology_II	TRUE	CTRL
rs117611393	8	11140079	0.159902	0.025834	6.03e-10	0.02334	A	C	Cathepsin B | Cardiometabolic	TRUE	CTSB
rs10102524	8	11677398	-0.309806	0.00766996	1e-200	0.549735	G	A	Cathepsin B | Cardiometabolic	TRUE	CTSB
rs1065712	8	11844613	-0.577589	0.0182666	1e-200	0.0471496	C	G	Cathepsin B | Cardiometabolic	TRUE	CTSB
rs6730	8	11844695	0.399851	0.0430525	1.58e-20	0.992258	A	G	Cathepsin B | Cardiometabolic	TRUE	CTSB
rs117467361	8	11513109	-0.170111	0.0294455	7.6e-09	0.0174	T	C	Cathepsin B | Cardiometabolic	TRUE	CTSB
rs60724206	8	11270865	-0.178905	0.0234449	2.33e-14	0.0266951	G	A	Cathepsin B | Cardiometabolic	TRUE	CTSB
rs113628575	8	11848375	-0.318265	0.0279847	5.71e-30	0.0194288	A	G	Cathepsin B | Cardiometabolic	TRUE	CTSB
rs1875564	11	89346153	0.0840985	0.013001	9.89e-11	0.0919967	C	G	Dipeptidyl peptidase 1 | Inflammation	TRUE	CTSC
rs2941563	11	88508856	0.375276	0.0150519	3.34e-137	0.932859	G	T	Dipeptidyl peptidase 1 | Inflammation	TRUE	CTSC
rs554076563	11	88308506	-0.278132	0.0260705	1.43e-26	0.0240309	C	T	Dipeptidyl peptidase 1 | Inflammation	TRUE	CTSC
rs11019953	11	88447590	-0.444713	0.0352997	2.16e-36	0.0124154	T	C	Dipeptidyl peptidase 1 | Inflammation	TRUE	CTSC
rs74383493	11	87514833	0.137647	0.0237399	6.7e-09	0.0251801	G	C	Dipeptidyl peptidase 1 | Inflammation	TRUE	CTSC
rs112033114	11	88410437	-0.654839	0.0161069	1e-200	0.0563598	A	G	Dipeptidyl peptidase 1 | Inflammation	TRUE	CTSC
rs17809993	11	88203961	0.729592	0.0142484	1e-200	0.0761149	T	C	Dipeptidyl peptidase 1 | Inflammation	TRUE	CTSC
rs34393565	11	1652977	-0.123434	0.0102593	2.43e-33	0.156924	T	G	Cathepsin D | Cardiometabolic	TRUE	CTSD
rs12283736	11	1674191	0.11568	0.0075308	2.99e-53	0.42225	A	T	Cathepsin D | Cardiometabolic	TRUE	CTSD
rs12801744	11	1471902	-0.09326	0.0135214	5.3e-12	0.0853077	T	C	Cathepsin D | Cardiometabolic	TRUE	CTSD
rs72850955	11	1755807	-0.519372	0.0132731	1e-200	0.0865499	C	T	Cathepsin D | Cardiometabolic	TRUE	CTSD
rs146122211	1	206063583	-0.370891	0.0545808	1.08e-11	0.00521919	T	C	Cathepsin E | Inflammation_II	TRUE	CTSE
rs148097044	1	205862792	-0.268211	0.0320274	5.55e-17	0.0173379	T	C	Cathepsin E | Inflammation_II	TRUE	CTSE
rs41297620	1	206481229	-0.186487	0.0249426	7.62e-14	0.0252345	A	G	Cathepsin E | Inflammation_II	TRUE	CTSE
rs28859998	1	206053426	-0.464659	0.011387	1e-200	0.129116	T	C	Cathepsin E | Inflammation_II	TRUE	CTSE
rs113800079	1	206018145	-0.669039	0.0330472	3.94e-91	0.013671	A	G	Cathepsin E | Inflammation_II	TRUE	CTSE
rs7538261	1	206449312	-0.115153	0.0170119	1.3e-11	0.0543647	A	G	Cathepsin E | Inflammation_II	TRUE	CTSE
rs181934483	11	67518626	0.170843	0.0305117	2.15e-08	0.0149339	A	T	Cathepsin F | Oncology	TRUE	CTSF
rs577949342	11	67562847	-0.233688	0.0243566	8.44e-22	0.0237302	A	G	Cathepsin F | Oncology	TRUE	CTSF
rs1044522	11	66568361	0.216981	0.00842135	2.16e-146	0.240657	A	G	Cathepsin F | Oncology	TRUE	CTSF
rs143762923	15	78872037	0.278676	0.0237026	6.48e-32	0.0265848	C	T	Pro-cathepsin H [Cleaved into: Cathepsin H mini chain; Cathepsin H | Cardiometabolic	TRUE	CTSH
rs191392179	15	78775616	-0.609067	0.0250982	4.34e-130	0.0252542	T	C	Pro-cathepsin H [Cleaved into: Cathepsin H mini chain; Cathepsin H | Cardiometabolic	TRUE	CTSH
rs73467256	15	78686212	-0.323114	0.0306646	5.83e-26	0.015707	T	C	Pro-cathepsin H [Cleaved into: Cathepsin H mini chain; Cathepsin H | Cardiometabolic	TRUE	CTSH
rs77719589	15	78946314	1.03587	0.0268556	1e-200	0.0205131	T	C	Pro-cathepsin H [Cleaved into: Cathepsin H mini chain; Cathepsin H | Cardiometabolic	TRUE	CTSH
rs114131019	15	78741809	1.13029	0.0293263	1e-200	0.0172486	T	G	Pro-cathepsin H [Cleaved into: Cathepsin H mini chain; Cathepsin H | Cardiometabolic	TRUE	CTSH
rs118019212	15	78847260	0.702014	0.0235722	6.79e-195	0.0270251	T	C	Pro-cathepsin H [Cleaved into: Cathepsin H mini chain; Cathepsin H | Cardiometabolic	TRUE	CTSH
rs140840125	15	78848765	1.31449	0.0317606	1e-200	0.0150282	A	C	Pro-cathepsin H [Cleaved into: Cathepsin H mini chain; Cathepsin H | Cardiometabolic	TRUE	CTSH
rs75926015	15	78947632	-0.219976	0.0297808	1.51e-13	0.0166621	T	C	Pro-cathepsin H [Cleaved into: Cathepsin H mini chain; Cathepsin H | Cardiometabolic	TRUE	CTSH
rs80218258	15	78950215	-1.16205	0.0270231	1e-200	0.0230598	A	G	Pro-cathepsin H [Cleaved into: Cathepsin H mini chain; Cathepsin H | Cardiometabolic	TRUE	CTSH
rs144430606	15	78966495	0.677098	0.0313409	1.64e-103	0.0182936	T	C	Pro-cathepsin H [Cleaved into: Cathepsin H mini chain; Cathepsin H | Cardiometabolic	TRUE	CTSH
rs4389111	15	78829883	-1.06394	0.0264966	1e-200	0.978861	A	G	Pro-cathepsin H [Cleaved into: Cathepsin H mini chain; Cathepsin H | Cardiometabolic	TRUE	CTSH
rs868561	9	87734287	-0.148068	0.00726606	2.62e-92	0.503888	C	G	Cathepsin L1 | Cardiometabolic	TRUE	CTSL
rs12647431	4	155856726	0.0488641	0.00749214	6.93e-11	0.57017	T	C	Cathepsin O | Inflammation	TRUE	CTSO
rs58375831	4	156190097	-0.0908392	0.0125921	5.43e-13	0.0933276	C	G	Cathepsin O | Inflammation	TRUE	CTSO
rs2334114	4	155935041	-0.218357	0.00905252	1.5e-128	0.213307	A	C	Cathepsin O | Inflammation	TRUE	CTSO
rs76943790	4	156199393	-0.0892386	0.0130154	7.06e-12	0.0878324	G	C	Cathepsin O | Inflammation	TRUE	CTSO
rs138914578	1	150415449	0.379206	0.0495697	2.01e-14	0.00749175	A	G	Cathepsin S | Neurology	TRUE	CTSS
rs138605093	1	151112503	0.250103	0.0325214	1.47e-14	0.018989	A	G	Cathepsin S | Neurology	TRUE	CTSS
rs114413720	1	150363880	-0.350056	0.0619256	1.58e-08	0.00544193	T	C	Cathepsin S | Neurology	TRUE	CTSS
rs148634917	1	150943746	0.263672	0.0316139	7.4e-17	0.0185827	G	A	Cathepsin S | Neurology	TRUE	CTSS
rs6668850	1	150548623	0.282966	0.0337259	4.85e-17	0.0165403	T	A	Cathepsin S | Neurology	TRUE	CTSS
rs72700829	1	150567705	-0.675714	0.0166563	1e-200	0.0699862	T	C	Cathepsin S | Neurology	TRUE	CTSS
rs114221421	1	150754083	0.237257	0.0265254	3.74e-19	0.0269946	A	G	Cathepsin S | Neurology	TRUE	CTSS
rs267732	1	150985192	-0.268788	0.00920759	2.44e-187	0.594918	T	A	Cathepsin S | Neurology	TRUE	CTSS
rs144388525	9	97003690	0.222061	0.0264578	4.74e-17	0.0196138	A	C	Cathepsin L2 | Oncology	TRUE	CTSV
rs10979490	9	96897589	-0.204669	0.0346223	3.39e-09	0.0112052	A	G	Cathepsin L2 | Oncology	TRUE	CTSV
rs10820362	9	96323665	-0.120797	0.0144729	7.03e-17	0.0652869	A	G	Cathepsin L2 | Oncology	TRUE	CTSV
rs551110657	9	96517843	-0.239967	0.0402238	2.43e-09	0.00822065	A	T	Cathepsin L2 | Oncology	TRUE	CTSV
rs12686511	9	97146762	0.256728	0.00879989	4.14e-187	0.206793	T	C	Cathepsin L2 | Oncology	TRUE	CTSV
rs143309663	20	58996894	0.177932	0.0298789	2.6e-09	0.016064	T	C	Cathepsin Z | Cardiometabolic	TRUE	CTSZ
rs148370779	20	59027157	-1.69956	0.0376665	1e-200	0.00977091	T	C	Cathepsin Z | Cardiometabolic	TRUE	CTSZ
rs16921241	11	94974645	-0.0577482	0.00807839	8.77e-13	0.682452	G	A	Spliceosome-associated protein CWC15 homolog | Oncology_II	TRUE	CWC15
rs8052631	16	57133318	-0.150871	0.017548	8.14e-18	0.951092	A	G	Fractalkine | Neurology	TRUE	CX3CL1
rs78751841	16	57149362	0.12509	0.0225673	2.97e-08	0.0281732	G	A	Fractalkine | Neurology	TRUE	CX3CL1
rs683544	16	57374866	-0.212176	0.00762524	2.13e-170	0.572668	T	C	Fractalkine | Neurology	TRUE	CX3CL1
rs9978504	21	17444740	-0.0423696	0.0073969	1.02e-08	0.526243	C	T	Coxsackievirus and adenovirus receptor | Inflammation	TRUE	CXADR
rs2849900	21	17563801	-0.123515	0.00784562	7.65e-56	0.668064	C	T	Coxsackievirus and adenovirus receptor | Inflammation	TRUE	CXADR
rs61710848	4	73848114	0.503442	0.026733	4.11e-79	0.0211616	C	A	Growth-regulated alpha protein | Inflammation	TRUE	CXCL1
rs148746966	4	74169654	0.314137	0.0252705	1.77e-35	0.0234441	G	A	Growth-regulated alpha protein | Inflammation	TRUE	CXCL1
rs72649177	4	73707579	0.251896	0.0434339	6.65e-09	0.0083746	C	T	Growth-regulated alpha protein | Inflammation	TRUE	CXCL1
rs115214168	4	73832401	0.92692	0.0232045	1e-200	0.0290704	T	C	Growth-regulated alpha protein | Inflammation	TRUE	CXCL1
rs77675911	4	73893146	-0.158492	0.026659	2.76e-09	0.0207321	A	G	Growth-regulated alpha protein | Inflammation	TRUE	CXCL1
rs114862057	4	74102925	0.35349	0.0273692	3.67e-38	0.0196434	T	C	Growth-regulated alpha protein | Inflammation	TRUE	CXCL1
rs5859400	4	73862148	0.360102	0.0237419	5.81e-52	0.0316259	T	C	Growth-regulated alpha protein | Inflammation	TRUE	CXCL1
rs77495523	4	74145411	-0.256113	0.0365191	2.33e-12	0.0123078	A	T	Growth-regulated alpha protein | Inflammation	TRUE	CXCL1
rs147508818	4	74172705	0.263018	0.0359971	2.74e-13	0.0128115	A	G	Growth-regulated alpha protein | Inflammation	TRUE	CXCL1
rs10023573	4	73727233	0.218153	0.0306576	1.11e-12	0.0154829	C	G	Growth-regulated alpha protein | Inflammation	TRUE	CXCL1
rs75255850	4	74014100	-0.211344	0.0238303	7.4e-19	0.0260624	C	G	Growth-regulated alpha protein | Inflammation	TRUE	CXCL1
rs74451052	4	73720891	-0.250231	0.0154051	2.49e-59	0.0699885	G	A	Growth-regulated alpha protein | Inflammation	TRUE	CXCL1
rs143799975	4	75885862	0.328441	0.0336655	1.74e-22	0.0114836	G	A	C-X-C motif chemokine 10 | Inflammation	TRUE	CXCL10
rs56896076	4	76240479	0.0828545	0.0126998	6.84e-11	0.0886303	G	C	C-X-C motif chemokine 10 | Inflammation	TRUE	CXCL10
rs369112747	4	76027659	0.0682039	0.00742208	3.95e-20	0.472521	A	C	C-X-C motif chemokine 10 | Inflammation	TRUE	CXCL10
rs143655258	4	76179654	0.362378	0.03879	9.45e-21	0.00921618	C	T	C-X-C motif chemokine 11 | Neurology	TRUE	CXCL11
rs11727191	4	76501947	-0.275201	0.026116	5.79e-26	0.0208755	T	C	C-X-C motif chemokine 11 | Neurology	TRUE	CXCL11
rs35170645	4	76043803	-0.224373	0.00748791	2.83e-197	0.513606	G	A	C-X-C motif chemokine 11 | Neurology	TRUE	CXCL11
rs117874844	10	44630270	0.156039	0.0230284	1.24e-11	0.0285183	T	C	Stromal cell-derived factor 1 | Inflammation	TRUE	CXCL12
rs72790881	10	44431213	0.181506	0.0241119	5.17e-14	0.026145	A	C	Stromal cell-derived factor 1 | Inflammation	TRUE	CXCL12
rs11239028	10	44387717	0.195376	0.00810884	2.88e-128	0.338507	T	C	Stromal cell-derived factor 1 | Inflammation	TRUE	CXCL12
rs2053526	4	77504875	-0.054512	0.00770465	1.49e-12	0.397441	G	A	C-X-C motif chemokine 13 | Neurology	TRUE	CXCL13
rs60002745	5	135694135	0.0571575	0.00836839	8.48e-12	0.235877	G	A	C-X-C motif chemokine 14 | Inflammation	TRUE	CXCL14
rs13171268	5	135619695	-0.0717531	0.00739308	2.86e-22	0.357206	G	C	C-X-C motif chemokine 14 | Inflammation	TRUE	CXCL14
rs1076039	17	4622476	-0.0960653	0.0100284	9.77e-22	0.156311	T	A	C-X-C motif chemokine 16 | Cardiometabolic	TRUE	CXCL16
rs9890937	17	4757213	0.0997583	0.00755928	9.16e-40	0.630072	A	G	C-X-C motif chemokine 16 | Cardiometabolic	TRUE	CXCL16
rs78086290	17	4738075	0.189447	0.00729797	1.45e-148	0.529204	T	A	C-X-C motif chemokine 16 | Cardiometabolic	TRUE	CXCL16
rs11668599	19	42450984	0.117925	0.0123771	1.61e-21	0.0780617	G	A	C-X-C motif chemokine 17 | Inflammation	TRUE	CXCL17
rs138268738	4	74019652	0.55795	0.0298094	3.58e-78	0.0157533	A	T	C-X-C motif chemokine 5 | Cardiometabolic	TRUE	CXCL5
rs560601467	4	74445503	0.252385	0.0345591	2.81e-13	0.0119478	G	T	C-X-C motif chemokine 5 | Cardiometabolic	TRUE	CXCL5
rs2367549	4	74222023	-0.0968351	0.0159188	1.18e-09	0.06456	G	A	C-X-C motif chemokine 5 | Cardiometabolic	TRUE	CXCL5
rs56078309	4	73870463	0.494705	0.0125779	1e-200	0.0948587	A	G	C-X-C motif chemokine 5 | Cardiometabolic	TRUE	CXCL5
rs1534450	4	73149092	0.0643539	0.00759633	2.42e-17	0.427694	C	A	C-X-C motif chemokine 6 | Inflammation	TRUE	CXCL6
rs10021230	4	73879833	0.125749	0.00922342	2.53e-42	0.212171	A	T	C-X-C motif chemokine 6 | Inflammation	TRUE	CXCL6
rs57952055	4	74405639	0.0661034	0.00883852	7.49e-14	0.234161	A	G	C-X-C motif chemokine 6 | Inflammation	TRUE	CXCL6
rs10031141	4	73728326	0.46201	0.00780562	1e-200	0.405177	G	A	C-X-C motif chemokine 6 | Inflammation	TRUE	CXCL6
rs79656070	4	73725611	-0.172524	0.0167324	6.3e-25	0.0541113	T	C	Interleukin-8 | Cardiometabolic	TRUE	CXCL8
rs13138765	4	73746303	-0.0538504	0.00745207	4.97e-13	0.559255	C	T	Interleukin-8 | Cardiometabolic	TRUE	CXCL8
rs74468557	4	73725686	-0.173298	0.016843	7.9e-25	0.0543506	A	G	Interleukin-8 | Inflammation	TRUE	CXCL8
rs11730284	4	73751937	-0.0532458	0.00750995	1.34e-12	0.558668	A	C	Interleukin-8 | Inflammation	TRUE	CXCL8
rs80154360	4	73725360	-0.174002	0.016762	3.03e-25	0.054596	G	A	Interleukin-8 | Neurology	TRUE	CXCL8
rs13138765	4	73746303	-0.0540719	0.00752126	6.52e-13	0.558904	C	T	Interleukin-8 | Neurology	TRUE	CXCL8
rs74468557	4	73725686	-0.180273	0.0166288	2.2e-27	0.0543904	A	G	Interleukin-8 | Oncology	TRUE	CXCL8
rs11730284	4	73751937	-0.0539653	0.00741233	3.33e-13	0.559206	A	C	Interleukin-8 | Oncology	TRUE	CXCL8
rs13118503	4	75939317	-0.149477	0.00804664	4.99e-77	0.241048	T	C	C-X-C motif chemokine 9 | Inflammation	TRUE	CXCL9
rs5789515	11	7417168	0.0444692	0.00788532	1.71e-08	0.394674	T	G	NADH-cytochrome b5 reductase 2 | Oncology_II	TRUE	CYB5R2
rs1491823	11	6926908	0.110514	0.00795508	7.05e-44	0.336638	G	T	NADH-cytochrome b5 reductase 2 | Oncology_II	TRUE	CYB5R2
rs10839812	11	7564304	-0.141229	0.00756018	7.12e-78	0.471907	C	T	NADH-cytochrome b5 reductase 2 | Oncology_II	TRUE	CYB5R2
rs61683338	11	7665627	-0.38536	0.0119064	1e-200	0.111914	G	C	NADH-cytochrome b5 reductase 2 | Oncology_II	TRUE	CYB5R2
rs34727841	4	4784874	-0.0590602	0.00768992	1.59e-14	0.33558	A	G	Cytokine-like protein 1 | Cardiometabolic_II	TRUE	CYTL1
rs114743484	4	5086873	0.189289	0.0307973	7.93e-10	0.0153101	G	A	Cytokine-like protein 1 | Cardiometabolic_II	TRUE	CYTL1
rs11722554	4	5015156	-1.31722	0.0188905	1e-200	0.0379377	A	G	Cytokine-like protein 1 | Cardiometabolic_II	TRUE	CYTL1
rs140416734	4	4995440	0.268805	0.0235834	4.27e-30	0.0248188	T	C	Cytokine-like protein 1 | Cardiometabolic_II	TRUE	CYTL1
rs114280118	4	4999244	0.541287	0.0356748	5.36e-52	0.010741	C	T	Cytokine-like protein 1 | Cardiometabolic_II	TRUE	CYTL1
rs147070150	4	4994266	0.408269	0.0357874	3.81e-30	0.0114353	C	A	Cytokine-like protein 1 | Cardiometabolic_II	TRUE	CYTL1
rs114048005	4	5032894	0.514116	0.0285805	2.4e-72	0.0181278	T	C	Cytokine-like protein 1 | Cardiometabolic_II	TRUE	CYTL1
rs11711536	3	49353807	0.0595172	0.00816607	3.14e-13	0.304806	T	C	Dystroglycan | Inflammation	TRUE	DAG1
rs1380841	15	63969713	0.321141	0.0077976	1e-200	0.397335	C	T	Death-associated protein kinase 2 | Inflammation_II	TRUE	DAPK2
rs75205705	15	63183740	0.150846	0.0238229	2.42e-10	0.0269107	T	C	Death-associated protein kinase 2 | Inflammation_II	TRUE	DAPK2
rs138881558	15	64429519	-0.150993	0.024957	1.45e-09	0.0246225	A	G	Death-associated protein kinase 2 | Inflammation_II	TRUE	DAPK2
rs512127	15	64513956	0.158026	0.0285984	3.28e-08	0.981834	G	T	Death-associated protein kinase 2 | Inflammation_II	TRUE	DAPK2
rs71394560	15	64474455	-0.17623	0.0247523	1.08e-12	0.0244362	T	C	Death-associated protein kinase 2 | Inflammation_II	TRUE	DAPK2
rs72748948	15	63380726	-0.105173	0.0145212	4.4e-13	0.0781155	T	C	Death-associated protein kinase 2 | Inflammation_II	TRUE	DAPK2
rs76498583	15	64078423	0.123857	0.0145681	1.87e-17	0.0738465	A	T	Death-associated protein kinase 2 | Inflammation_II	TRUE	DAPK2
rs7688733	4	99831495	-0.0998252	0.00754748	6.19e-40	0.477704	G	A	Dual adapter for phosphotyrosine and 3-phosphotyrosine and 3-phosphoinositide | Inflammation	TRUE	DAPP1
rs2304371	2	135803987	-0.0889138	0.0113316	4.28e-15	0.874172	A	G	Aspartate--tRNA ligase, cytoplasmic | Neurology	TRUE	DARS1
rs145152200	2	135680620	-0.414842	0.0576569	6.25e-13	0.00430056	T	G	Aspartate--tRNA ligase, cytoplasmic | Neurology	TRUE	DARS1
rs647564	9	133747118	-0.132711	0.00845389	1.55e-55	0.723213	C	A	Dopamine beta-hydroxylase | Inflammation_II	TRUE	DBH
rs148652520	9	133818095	0.257539	0.0163601	7.8e-56	0.065309	T	C	Dopamine beta-hydroxylase | Inflammation_II	TRUE	DBH
rs2027963	9	133719074	0.212741	0.0076919	2.25e-168	0.587787	G	T	Dopamine beta-hydroxylase | Inflammation_II	TRUE	DBH
rs2519144	9	133646805	-0.363355	0.00785921	1e-200	0.397531	A	G	Dopamine beta-hydroxylase | Inflammation_II	TRUE	DBH
rs62574238	9	133574956	0.157425	0.0119822	1.99e-39	0.138978	A	G	Dopamine beta-hydroxylase | Inflammation_II	TRUE	DBH
rs10821537	9	133621702	-0.332258	0.00848222	1e-200	0.637049	G	A	Dopamine beta-hydroxylase | Inflammation_II	TRUE	DBH
rs72833212	2	119378891	-0.326142	0.00941493	1e-200	0.20501	G	T	Acyl-CoA-binding protein | Neurology	TRUE	DBI
rs141459998	2	119481960	0.244632	0.0259191	3.79e-21	0.0239774	G	A	Acyl-CoA-binding protein | Neurology	TRUE	DBI
rs116099306	2	119507836	-0.187786	0.024648	2.56e-14	0.0244423	A	G	Acyl-CoA-binding protein | Neurology	TRUE	DBI
rs150656546	2	120196738	-0.0904263	0.014677	7.23e-10	0.0713877	A	G	Acyl-CoA-binding protein | Neurology	TRUE	DBI
rs2544809	5	177458498	-0.046919	0.00759549	6.52e-10	0.565795	C	T	Drebrin | Inflammation_II	TRUE	DBN1
rs7799945	7	44070203	0.057692	0.0079418	3.75e-13	0.327059	G	A	Drebrin-like protein | Inflammation	TRUE	DBNL
rs73136073	3	98798841	0.119782	0.0190591	3.28e-10	0.0379011	G	A	Discoidin, CUB and LCCL domain-containing protein 2 | Oncology	TRUE	DCBLD2
rs79795371	3	98944128	-0.506791	0.0164561	1e-200	0.050498	A	G	Discoidin, CUB and LCCL domain-containing protein 2 | Oncology	TRUE	DCBLD2
rs12487717	3	98886163	-1.09115	0.0321138	1e-200	0.0130819	A	G	Discoidin, CUB and LCCL domain-containing protein 2 | Oncology	TRUE	DCBLD2
rs9807459	18	51955366	0.246506	0.00825123	4.14e-196	0.306941	A	G	Netrin receptor DCC | Neurology_II	TRUE	DCC
rs17748946	18	52607656	-0.055152	0.00799258	5.19e-12	0.340177	A	T	Netrin receptor DCC | Neurology_II	TRUE	DCC
rs16953485	18	51526320	0.050662	0.00820606	6.67e-10	0.30678	T	G	Netrin receptor DCC | Neurology_II	TRUE	DCC
rs7954702	12	91137089	-0.0935049	0.0145174	1.19e-10	0.0645558	C	T	Decorin | Cardiometabolic	TRUE	DCN
rs77117056	4	183034343	0.0527865	0.00787017	1.98e-11	0.357479	A	G	Deoxycytidylate deaminase | Inflammation_II	TRUE	DCTD
rs146094440	16	30424280	-0.520335	0.0350451	7.21e-50	0.0132456	G	C	dCTP pyrophosphatase 1 | Cardiometabolic	TRUE	DCTPP1
rs4482345	17	82195043	0.0816175	0.00722669	1.41e-29	0.400817	A	G	L-xylulose reductase | Oncology	TRUE	DCXR
rs11161622	1	85490908	0.0828288	0.00786165	5.91e-26	0.366443	C	T	Dimethylarginine dimethylaminohydrolase 1 | Oncology	TRUE	DDAH1
rs2785082	1	85704378	-0.0572715	0.0104397	4.11e-08	0.844442	A	T	Dimethylarginine dimethylaminohydrolase 1 | Oncology	TRUE	DDAH1
rs1498374	1	85321651	-0.186237	0.0092604	5.9e-90	0.206692	T	C	Dimethylarginine dimethylaminohydrolase 1 | Oncology	TRUE	DDAH1
rs2167368	7	50553732	-0.174504	0.0184916	3.84e-21	0.0436976	A	G	Aromatic-L-amino-acid decarboxylase | Cardiometabolic	TRUE	DDC
rs117912838	7	50414236	0.139301	0.0203525	7.68e-12	0.0359089	T	C	Aromatic-L-amino-acid decarboxylase | Cardiometabolic	TRUE	DDC
rs12113897	7	50409038	-1.26411	0.0287194	1e-200	0.0175793	G	A	Aromatic-L-amino-acid decarboxylase | Cardiometabolic	TRUE	DDC
rs7791875	7	50503190	0.232072	0.0129773	1.6e-71	0.093878	T	C	Aromatic-L-amino-acid decarboxylase | Cardiometabolic	TRUE	DDC
rs12056698	8	38250355	-0.108912	0.00860017	9.37e-37	0.241673	G	C	Phospholipase DDHD2 | Neurology_II	TRUE	DDHD2
rs41270291	1	15667756	-0.264148	0.034661	2.52e-14	0.0112695	A	G	Protein DDI1 homolog 2 | Inflammation_II	TRUE	DDI2
rs1819786	6	31001527	0.135279	0.00876877	1.07e-53	0.226984	A	C	Epithelial discoidin domain-containing receptor 1 | Neurology	TRUE	DDR1
rs1611305	6	29934228	0.0463372	0.00833774	2.74e-08	0.691916	C	G	Epithelial discoidin domain-containing receptor 1 | Neurology	TRUE	DDR1
rs2255314	6	31054577	0.106015	0.0116514	9.12e-20	0.112366	G	A	Epithelial discoidin domain-containing receptor 1 | Neurology	TRUE	DDR1
rs3094110	6	30831266	-0.298683	0.00758748	1e-200	0.594831	T	C	Epithelial discoidin domain-containing receptor 1 | Neurology	TRUE	DDR1
rs1006771	22	23971817	-0.20559	0.00766121	1.26e-158	0.64503	T	G	D-dopachrome decarboxylase | Cardiometabolic_II	TRUE	DDT
rs17004186	22	23919828	-0.12895	0.020469	2.98e-10	0.0336795	T	C	D-dopachrome decarboxylase | Cardiometabolic_II	TRUE	DDT
rs77597613	9	32294452	-0.136591	0.0218547	4.11e-10	0.0317714	G	A	Antiviral innate immune response receptor RIG-I | Oncology	TRUE	DDX58
rs78022636	9	32520853	-0.0969702	0.00788369	9.04e-35	0.599266	G	C	Antiviral innate immune response receptor RIG-I | Oncology	TRUE	DDX58
rs1133071	9	32455676	0.28884	0.00832598	1e-200	0.298761	G	A	Antiviral innate immune response receptor RIG-I | Oncology	TRUE	DDX58
rs117462290	8	90155407	-0.163638	0.0236612	4.65e-12	0.0260273	G	A	2,4-dienoyl-CoA reductase, mitochondrial | Inflammation	TRUE	DECR1
rs542474823	8	90085415	-0.220252	0.039056	1.71e-08	0.0105379	G	T	2,4-dienoyl-CoA reductase, mitochondrial | Inflammation	TRUE	DECR1
rs148574320	8	6875334	-0.170213	0.0309582	3.84e-08	0.0163049	G	C	Neutrophil defensin 1 | Cardiometabolic	TRUE	DEFA1_DEFA1B
rs13257472	8	7202053	-0.163206	0.0220848	1.47e-13	0.0383396	A	C	Neutrophil defensin 1 | Cardiometabolic	TRUE	DEFA1_DEFA1B
rs7017864	8	7044316	-0.148112	0.0265985	2.57e-08	0.0236746	G	C	Neutrophil defensin 1 | Cardiometabolic	TRUE	DEFA1_DEFA1B
rs2978903	8	6830843	-0.0643096	0.00782886	2.13e-16	0.526157	C	G	Neutrophil defensin 1 | Cardiometabolic	TRUE	DEFA1_DEFA1B
rs4332159	8	7025327	0.183659	0.0160377	2.3e-30	0.939676	A	G	Neutrophil defensin 1 | Cardiometabolic	TRUE	DEFA1_DEFA1B
rs116236945	8	7019405	-0.274304	0.00870698	1e-200	0.386479	T	C	Neutrophil defensin 1 | Cardiometabolic	TRUE	DEFA1_DEFA1B
rs183772362	8	7385494	0.399541	0.0210443	2.24e-80	0.0305778	T	C	Beta-defensin 104 | Neurology_II	TRUE	DEFB104A_DEFB104B
rs149510469	8	7812898	0.163746	0.0161912	4.82e-24	0.0554355	A	C	Beta-defensin 104 | Neurology_II	TRUE	DEFB104A_DEFB104B
rs370953550	8	7298721	-0.154702	0.0161952	1.27e-21	0.0762446	A	G	Beta-defensin 104 | Neurology_II	TRUE	DEFB104A_DEFB104B
rs561132918	8	7339347	-0.196226	0.0288307	1e-11	0.0230751	C	G	Beta-defensin 104 | Neurology_II	TRUE	DEFB104A_DEFB104B
rs62495147	8	8246924	0.286167	0.0282216	3.67e-24	0.0180666	G	C	Beta-defensin 104 | Neurology_II	TRUE	DEFB104A_DEFB104B
rs117797877	8	8307070	0.232609	0.02599	3.56e-19	0.0242995	T	C	Beta-defensin 4A | Oncology	TRUE	DEFB4A_DEFB4B
rs190536783	8	8255130	-0.231606	0.0275564	4.29e-17	0.0186987	C	A	Beta-defensin 4A | Oncology	TRUE	DEFB4A_DEFB4B
rs78566330	8	8527564	-0.17247	0.0224443	1.54e-14	0.0286445	G	A	Beta-defensin 4A | Oncology	TRUE	DEFB4A_DEFB4B
rs9618419	22	18919892	-0.0554049	0.0101613	4.97e-08	0.17768	T	G	Protein DGCR6 | Neurology_II	TRUE	DGCR6
rs430899	22	18909017	0.13142	0.00800348	1.37e-60	0.627876	C	A	Protein DGCR6 | Neurology_II	TRUE	DGCR6
rs72692127	14	24015799	-0.195105	0.0296471	4.68e-11	0.0172463	C	G	Dehydrogenase/reductase SDR family member 4-like 2 | Neurology_II	TRUE	DHRS4L2
rs189126740	14	24010055	0.215061	0.0264696	4.48e-16	0.0248755	A	G	Dehydrogenase/reductase SDR family member 4-like 2 | Neurology_II	TRUE	DHRS4L2
rs1885806	14	23965877	-0.298986	0.0202594	2.74e-49	0.0368189	A	G	Dehydrogenase/reductase SDR family member 4-like 2 | Neurology_II	TRUE	DHRS4L2
rs146691898	14	24008733	-0.651476	0.0171713	1e-200	0.0522648	G	A	Dehydrogenase/reductase SDR family member 4-like 2 | Neurology_II	TRUE	DHRS4L2
rs1159798	10	52652733	0.100784	0.00896489	2.53e-29	0.779577	C	A	Dickkopf-related protein 1 | Neurology	TRUE	DKK1
rs7097068	10	52360120	-0.102764	0.0075648	4.95e-42	0.434695	G	T	Dickkopf-related protein 1 | Neurology	TRUE	DKK1
rs10734190	11	11980040	0.274257	0.00991132	1.56e-168	0.842512	C	T	Dickkopf-related protein 3 | Cardiometabolic	TRUE	DKK3
rs11022114	11	12017327	0.372418	0.00775873	1e-200	0.315324	A	G	Dickkopf-related protein 3 | Cardiometabolic	TRUE	DKK3
rs77203322	8	42289646	-0.54982	0.0170318	1e-200	0.0498367	C	T	Dickkopf-related protein 4 | Neurology	TRUE	DKK4
rs546007665	8	41761373	-0.181541	0.0304924	2.62e-09	0.0205576	G	A	Dickkopf-related protein 4 | Neurology	TRUE	DKK4
rs1175814	19	49234757	0.429724	0.00817621	1e-200	0.29292	T	C	Dickkopf-like protein 1 | Oncology	TRUE	DKKL1
rs187826563	19	49083555	0.47069	0.0404509	2.7e-31	0.00882217	A	G	Dickkopf-like protein 1 | Oncology	TRUE	DKKL1
rs117883662	19	49049794	0.32907	0.0521112	2.71e-10	0.00578278	G	C	Dickkopf-like protein 1 | Oncology	TRUE	DKKL1
rs150032686	19	49278551	-0.884458	0.0212703	1e-200	0.0325081	C	T	Dickkopf-like protein 1 | Oncology	TRUE	DKKL1
rs7247379	19	49209487	0.47928	0.0269189	6.51e-71	0.0212595	G	A	Dickkopf-like protein 1 | Oncology	TRUE	DKKL1
rs143005749	19	49485096	-0.441521	0.0258941	3.43e-65	0.0219451	A	G	Dickkopf-like protein 1 | Oncology	TRUE	DKKL1
rs73066912	19	49356703	-0.914274	0.0290715	1e-200	0.0170715	A	G	Dickkopf-like protein 1 | Oncology	TRUE	DKKL1
rs75580952	19	49011432	-0.119478	0.0191354	4.27e-10	0.038902	A	G	Dickkopf-like protein 1 | Oncology	TRUE	DKKL1
rs183382087	19	49481871	0.273411	0.0253433	3.91e-27	0.0241731	G	T	Dickkopf-like protein 1 | Oncology	TRUE	DKKL1
rs73046787	19	49094757	-0.362997	0.0395417	4.31e-20	0.00894641	C	T	Dickkopf-like protein 1 | Oncology	TRUE	DKKL1
rs72698753	14	100783206	0.243408	0.0302647	8.79e-16	0.0169338	G	T	Protein delta homolog 1 | Cardiometabolic	TRUE	DLK1
rs187787744	14	100772927	-0.371581	0.0117736	1e-200	0.110442	T	A	Protein delta homolog 1 | Cardiometabolic	TRUE	DLK1
rs8006440	14	100750068	0.159844	0.0179259	4.79e-19	0.956707	C	T	Protein delta homolog 1 | Cardiometabolic	TRUE	DLK1
rs8008285	14	100680177	-0.424984	0.01031	1e-200	0.149624	C	T	Protein delta homolog 1 | Cardiometabolic	TRUE	DLK1
rs117671229	14	100794694	0.127159	0.0209372	1.25e-09	0.0311822	T	C	Protein delta homolog 1 | Cardiometabolic	TRUE	DLK1
rs559550905	14	100569204	-0.256602	0.0359122	8.98e-13	0.0125916	C	A	Protein delta homolog 1 | Cardiometabolic	TRUE	DLK1
rs9356631	6	170278382	0.15688	0.00739947	9.25e-100	0.408903	G	A	Delta-like protein 1 | Oncology	TRUE	DLL1
rs9459966	6	170176953	-0.0606964	0.00796103	2.46e-14	0.309301	A	G	Delta-like protein 1 | Oncology	TRUE	DLL1
rs78605788	6	170041664	-0.0909463	0.014488	3.44e-10	0.0704316	A	G	Delta-like protein 1 | Oncology	TRUE	DLL1
rs2747759	6	170284642	0.146596	0.0159232	3.37e-20	0.942038	C	T	Delta-like protein 1 | Oncology	TRUE	DLL1
rs10021236	4	87850727	-0.0552216	0.00796102	4.02e-12	0.309687	C	G	Dentin matrix acidic phosphoprotein 1 | Cardiometabolic_II	TRUE	DMP1
rs7183765	15	78309312	0.0879226	0.00878695	1.43e-23	0.219252	T	C	DnaJ homolog subfamily A member 4 | Neurology_II	TRUE	DNAJA4
rs11635166	15	78246557	0.156735	0.00949318	3.09e-61	0.178629	T	C	DnaJ homolog subfamily A member 4 | Neurology_II	TRUE	DNAJA4
rs11085896	19	14541074	-0.0537297	0.00761558	1.72e-12	0.605932	C	A	DnaJ homolog subfamily B member 1 | Oncology	TRUE	DNAJB1
rs55797991	4	99850238	-0.0691933	0.0108786	2.01e-10	0.14108	T	C	DnaJ homolog subfamily B member 14 | Oncology_II	TRUE	DNAJB14
rs117701681	7	157255069	-0.112001	0.0189706	3.55e-09	0.0427553	A	G	DnaJ homolog subfamily B member 6 | Inflammation_II	TRUE	DNAJB6
rs12668458	7	157352780	0.190996	0.00775248	5.11e-134	0.458314	C	T	DnaJ homolog subfamily B member 6 | Inflammation_II	TRUE	DNAJB6
rs35176895	5	34930282	-0.107348	0.00754932	6.92e-46	0.441899	C	T	DnaJ homolog subfamily C member 21 | Neurology_II	TRUE	DNAJC21
rs7527768	1	65292353	0.0794664	0.00759324	1.25e-25	0.584923	G	A	Putative tyrosine-protein phosphatase auxilin | Cardiometabolic_II	TRUE	DNAJC6
rs12052464	2	229659588	-0.128764	0.00744122	4.37e-67	0.542646	G	T	Delta and Notch-like epidermal growth factor-related receptor | Inflammation	TRUE	DNER
rs35032874	2	229444644	-0.147498	0.00826679	3.32e-71	0.295833	G	T	Delta and Notch-like epidermal growth factor-related receptor | Inflammation	TRUE	DNER
rs17483170	2	229340317	0.0837993	0.00744384	2.13e-29	0.458198	T	C	Delta and Notch-like epidermal growth factor-related receptor | Inflammation	TRUE	DNER
rs34412673	2	229727643	-0.280264	0.00791054	1e-200	0.331787	T	A	Delta and Notch-like epidermal growth factor-related receptor | Inflammation	TRUE	DNER
rs11891954	2	229606808	0.0659431	0.00765854	7.28e-18	0.612644	A	G	Delta and Notch-like epidermal growth factor-related receptor | Inflammation	TRUE	DNER
rs3003572	9	128209149	-0.267004	0.0284331	5.96e-21	0.981283	A	G	Dynamin-1 | Oncology_II	TRUE	DNM1
rs3003599	9	128216902	0.321361	0.00947188	1e-200	0.802861	G	A	Dynamin-1 | Oncology_II	TRUE	DNM1
rs140241011	9	128105410	-0.150796	0.0243129	5.56e-10	0.0265727	C	A	Dynamin-1 | Oncology_II	TRUE	DNM1
rs7069556	10	100010620	-0.210681	0.0140854	1.39e-50	0.0780377	G	C	Dynamin-binding protein | Neurology	TRUE	DNMBP
rs11190375	10	100037190	0.0451265	0.00755724	2.35e-09	0.417122	A	G	Dynamin-binding protein | Neurology	TRUE	DNMBP
rs192603052	10	100430581	-0.286857	0.0330175	3.69e-18	0.0142704	C	T	Dynamin-binding protein | Neurology	TRUE	DNMBP
rs115897075	2	219385510	0.329899	0.0279799	4.36e-32	0.0181815	C	G	Aspartyl aminopeptidase | Neurology_II	TRUE	DNPEP
rs11539909	2	219386963	-0.144797	0.021646	2.24e-11	0.0302632	G	T	Aspartyl aminopeptidase | Neurology_II	TRUE	DNPEP
rs115810157	6	42429731	-0.121875	0.0211087	7.75e-09	0.0327938	A	G	2'-deoxynucleoside 5'-phosphate N-hydrolase 1 | Inflammation	TRUE	DNPH1
rs6458326	6	43147935	0.0693301	0.00774391	3.46e-19	0.353663	T	C	2'-deoxynucleoside 5'-phosphate N-hydrolase 1 | Inflammation	TRUE	DNPH1
rs77321231	6	43232465	-0.46033	0.0120757	1e-200	0.104258	T	C	2'-deoxynucleoside 5'-phosphate N-hydrolase 1 | Inflammation	TRUE	DNPH1
rs183381951	6	43715644	-0.159886	0.020406	4.68e-15	0.0350871	A	G	2'-deoxynucleoside 5'-phosphate N-hydrolase 1 | Inflammation	TRUE	DNPH1
rs67385415	8	21996222	0.0620101	0.00754282	2.02e-16	0.445862	C	T	Docking protein 2 | Cardiometabolic	TRUE	DOK2
rs118003289	16	89551531	0.401749	0.0593482	1.29e-11	0.00459091	A	G	Dipeptidase 1 | Neurology	TRUE	DPEP1
rs877579	16	88704213	-0.0875688	0.00899783	2.2e-22	0.777513	C	T	Dipeptidase 1 | Neurology	TRUE	DPEP1
rs2460457	16	89647614	0.78323	0.00795166	1e-200	0.502003	C	T	Dipeptidase 1 | Neurology	TRUE	DPEP1
rs117832232	16	89779389	0.499121	0.0441033	1.08e-29	0.00782368	G	A	Dipeptidase 1 | Neurology	TRUE	DPEP1
rs181829527	16	89782157	0.438317	0.0353129	2.24e-35	0.0118419	T	C	Dipeptidase 1 | Neurology	TRUE	DPEP1
rs117204628	16	89966047	0.380212	0.0211161	1.76e-72	0.032794	T	C	Dipeptidase 1 | Neurology	TRUE	DPEP1
rs180810406	16	89531456	0.390488	0.0365851	1.36e-26	0.0121597	T	C	Dipeptidase 1 | Neurology	TRUE	DPEP1
rs117976521	16	89221073	0.176058	0.0215991	3.6e-16	0.0311576	A	C	Dipeptidase 1 | Neurology	TRUE	DPEP1
rs112264279	16	89055961	-0.669584	0.0168109	1e-200	0.0564917	A	G	Dipeptidase 1 | Neurology	TRUE	DPEP1
rs73594556	16	67891532	0.197946	0.0116247	5.08e-65	0.113546	A	G	Dipeptidase 2 | Oncology	TRUE	DPEP2
rs140065869	16	67341010	0.304392	0.0393678	1.06e-14	0.0102458	C	T	Dipeptidase 2 | Oncology	TRUE	DPEP2
rs145124960	16	67413348	-0.316055	0.0273158	5.82e-31	0.0188667	T	C	Dipeptidase 2 | Oncology	TRUE	DPEP2
rs17044932	2	115732126	0.14351	0.00822695	3.83e-68	0.287203	A	G	Inactive dipeptidyl peptidase 10 | Inflammation	TRUE	DPP10
rs72963097	2	116285596	-0.352348	0.0349098	5.93e-24	0.0117795	T	C	Inactive dipeptidyl peptidase 10 | Inflammation	TRUE	DPP10
rs17355498	2	115180348	-0.261049	0.00746081	1e-200	0.495596	T	G	Inactive dipeptidyl peptidase 10 | Inflammation	TRUE	DPP10
rs56754600	2	113674933	0.0571379	0.0074311	1.48e-14	0.488442	A	C	Inactive dipeptidyl peptidase 10 | Inflammation	TRUE	DPP10
rs13015258	2	162074215	-0.228501	0.00750186	1e-200	0.621154	G	T	Dipeptidyl peptidase 4 | Cardiometabolic	TRUE	DPP4
rs75232675	2	162336608	-0.213213	0.0279483	2.37e-14	0.0186883	C	T	Dipeptidyl peptidase 4 | Cardiometabolic	TRUE	DPP4
rs3110849	7	153518543	-0.058067	0.00720684	7.81e-16	0.497661	G	A	Dipeptidyl aminopeptidase-like protein 6 | Oncology	TRUE	DPP6
rs3734960	7	154892443	0.260543	0.00813913	1e-200	0.262145	C	T	Dipeptidyl aminopeptidase-like protein 6 | Oncology	TRUE	DPP6
rs4725510	7	153639735	-0.0561863	0.00756929	1.15e-13	0.648614	G	A	Dipeptidyl aminopeptidase-like protein 6 | Oncology	TRUE	DPP6
rs144334202	9	137067808	-0.469805	0.0180145	6.27e-150	0.0449254	A	G	Dipeptidyl peptidase 2 | Cardiometabolic	TRUE	DPP7
rs186723263	9	136897459	-0.813862	0.0392174	1.16e-95	0.00950503	T	C	Dipeptidyl peptidase 2 | Cardiometabolic	TRUE	DPP7
rs61740585	9	136755482	-0.239205	0.035484	1.57e-11	0.01512	A	G	Dipeptidyl peptidase 2 | Cardiometabolic	TRUE	DPP7
rs193260119	9	136811341	0.227871	0.0231716	8.03e-23	0.0282785	C	G	Dipeptidyl peptidase 2 | Cardiometabolic	TRUE	DPP7
rs17244432	9	136907210	-1.03759	0.036483	6.43e-178	0.0105373	A	G	Dipeptidyl peptidase 2 | Cardiometabolic	TRUE	DPP7
rs11145907	9	136869051	0.121482	0.0214377	1.46e-08	0.0315818	G	C	Dipeptidyl peptidase 2 | Cardiometabolic	TRUE	DPP7
rs113962430	9	136761867	0.213091	0.0337853	2.84e-10	0.0131961	A	G	Dipeptidyl peptidase 2 | Cardiometabolic	TRUE	DPP7
rs55888522	9	136713587	-0.834496	0.0564089	1.61e-49	0.00518606	A	C	Dipeptidyl peptidase 2 | Cardiometabolic	TRUE	DPP7
rs7519490	1	168718776	0.134104	0.0116799	1.63e-30	0.0970848	G	A	Dermatopontin | Cardiometabolic	TRUE	DPT
rs761519	1	168727116	0.298577	0.00696024	1e-200	0.560995	A	T	Dermatopontin | Cardiometabolic	TRUE	DPT
rs79145235	1	168961087	-0.489877	0.0240513	3.22e-92	0.0210179	A	G	Dermatopontin | Cardiometabolic	TRUE	DPT
rs76893778	1	168972257	-0.136175	0.0215127	2.45e-10	0.0264007	T	C	Dermatopontin | Cardiometabolic	TRUE	DPT
rs192814714	1	168581398	0.201372	0.0302689	2.88e-11	0.013733	C	T	Dermatopontin | Cardiometabolic	TRUE	DPT
rs61807021	1	169407885	-0.113748	0.0168916	1.65e-11	0.0436638	G	T	Dermatopontin | Cardiometabolic	TRUE	DPT
rs78637095	1	168735147	0.378377	0.0186316	1.09e-91	0.0354078	A	G	Dermatopontin | Cardiometabolic	TRUE	DPT
rs72794684	2	31761476	0.132868	0.0175353	3.53e-14	0.0484715	G	A	Protein dpy-30 homolog | Oncology	TRUE	DPY30
rs6703047	1	11753332	0.0713999	0.00789544	1.52e-19	0.660809	G	A	Draxin | Neurology	TRUE	DRAXIN
rs747862	1	11673018	0.243342	0.00885163	2.23e-166	0.226599	C	T	Draxin | Neurology	TRUE	DRAXIN
rs6679089	1	11692083	-0.604676	0.0162181	1e-200	0.0558693	A	G	Draxin | Neurology	TRUE	DRAXIN
rs62087274	18	31011576	-0.230488	0.0166609	1.59e-43	0.0525423	C	A	Desmocollin-2 | Neurology	TRUE	DSC2
rs4799305	18	31109181	-0.341678	0.0115251	3.78e-193	0.884259	A	G	Desmocollin-2 | Neurology	TRUE	DSC2
rs140570854	18	31033301	0.179376	0.0251537	9.95e-13	0.0232747	G	A	Desmocollin-2 | Neurology	TRUE	DSC2
rs13046030	21	40610683	-0.0633684	0.00875414	4.53e-13	0.234674	T	C	Down syndrome cell adhesion molecule | Neurology_II	TRUE	DSCAM
rs412060	21	40075632	0.142511	0.00763484	9.39e-78	0.396603	A	G	Down syndrome cell adhesion molecule | Neurology_II	TRUE	DSCAM
rs66901976	21	41093763	-0.118811	0.00882514	2.59e-41	0.23238	A	G	Down syndrome cell adhesion molecule | Neurology_II	TRUE	DSCAM
rs71318535	21	40705983	-0.203686	0.0179203	6.16e-30	0.0460682	G	A	Down syndrome cell adhesion molecule | Neurology_II	TRUE	DSCAM
rs7283189	21	40829507	-0.0591361	0.00895783	4.07e-11	0.257159	A	T	Down syndrome cell adhesion molecule | Neurology_II	TRUE	DSCAM
rs78111814	21	40688572	0.949651	0.0203602	1e-200	0.037975	C	T	Down syndrome cell adhesion molecule | Neurology_II	TRUE	DSCAM
rs2848680	18	31513354	-0.218118	0.00725299	1.1e-198	0.475905	G	A	Desmoglein-2 | Neurology	TRUE	DSG2
rs147145691	18	31526091	-0.304287	0.0270677	2.54e-29	0.0190807	T	C	Desmoglein-2 | Neurology	TRUE	DSG2
rs117411022	18	31690831	-0.184347	0.027877	3.77e-11	0.0183068	T	G	Desmoglein-2 | Neurology	TRUE	DSG2
rs75777320	18	31391521	0.104912	0.0169072	5.46e-10	0.0459563	A	G	Desmoglein-3 | Oncology	TRUE	DSG3
rs7234091	18	31439866	-0.307589	0.00907491	1e-200	0.180916	T	C	Desmoglein-3 | Oncology	TRUE	DSG3
rs12960081	18	31413220	0.0466608	0.00732435	1.88e-10	0.484219	G	A	Desmoglein-4 | Oncology	TRUE	DSG4
rs6081238	20	18596568	-0.165694	0.007793	2.56e-100	0.375977	A	G	D-aminoacyl-tRNA deacylase 1 | Inflammation_II	TRUE	DTD1
rs6743988	2	25630520	-0.0425655	0.00716658	2.86e-09	0.521936	C	T	Dystrobrevin beta | Oncology_II	TRUE	DTNB
rs2277323	12	57615589	-0.109285	0.0080435	4.8e-42	0.248339	A	G	Probable E3 ubiquitin-protein ligase DTX3 | Oncology	TRUE	DTX3
rs28630677	2	241686546	-0.138417	0.018518	7.74e-14	0.0420827	T	C	Thymidylate kinase | Cardiometabolic_II	TRUE	DTYMK
rs140414018	2	241682649	-0.105441	0.0186299	1.52e-08	0.0433855	C	T	Thymidylate kinase | Cardiometabolic_II	TRUE	DTYMK
rs6480771	10	75101922	-0.265281	0.00763332	1e-200	0.410856	C	T	Dual specificity protein phosphatase 13 isoform A | Oncology_II	TRUE	DUSP13
rs4745762	10	75068565	-0.14018	0.0080767	1.77e-67	0.3388	A	C	Dual specificity phosphatase 29 | Neurology_II	TRUE	DUSP29
rs4713505	6	32137224	0.100277	0.00852062	5.65e-32	0.262621	T	G	Decapping and exoribonuclease protein | Neurology_II	TRUE	DXO
rs7739432	6	32230697	-0.0687827	0.00757454	1.08e-19	0.572052	C	T	Decapping and exoribonuclease protein | Neurology_II	TRUE	DXO
rs9273057	6	32644327	-0.147735	0.0131748	3.5e-29	0.116621	T	C	Decapping and exoribonuclease protein | Neurology_II	TRUE	DXO
rs114508013	6	31900988	-0.977407	0.0217555	1e-200	0.0302927	A	G	Decapping and exoribonuclease protein | Neurology_II	TRUE	DXO
rs2306751	6	158644726	0.0807166	0.00664165	5.52e-34	0.579194	G	C	Dynein light chain Tctex-type 1 | Neurology_II	TRUE	DYNLT1
rs2022934	8	109555545	-0.0685459	0.00771683	6.53e-19	0.385736	A	G	Receptor-binding cancer antigen expressed on SiSo cells | Neurology	TRUE	EBAG9
rs116936965	19	4419340	-0.197251	0.024039	2.3e-16	0.0224149	G	T	Interleukin-27 | Oncology	TRUE	EBI3_IL27
rs694443	19	4230124	-0.347066	0.00885558	1e-200	0.2215	G	A	Interleukin-27 | Oncology	TRUE	EBI3_IL27
rs111565354	19	4209427	-0.164568	0.0196596	5.72e-17	0.0409639	G	T	Interleukin-27 | Oncology	TRUE	EBI3_IL27
rs3810367	19	4342850	-0.0409957	0.00740363	3.07e-08	0.373661	G	T	Interleukin-27 | Oncology	TRUE	EBI3_IL27
rs2282716	1	21241199	0.100454	0.0161961	5.56e-10	0.0596624	A	G	Endothelin-converting enzyme 1 | Neurology	TRUE	ECE1
rs147842943	1	21461833	-0.230408	0.024278	2.3e-21	0.0249536	C	T	Endothelin-converting enzyme 1 | Neurology	TRUE	ECE1
rs112119461	10	11911200	-0.0885452	0.0127358	3.59e-12	0.0974479	G	A	Enoyl-CoA hydratase domain-containing protein 3, mitochondrial | Cardiometabolic_II	TRUE	ECHDC3
rs61844892	10	11763153	0.219654	0.00861899	2.9e-143	0.252556	T	C	Enoyl-CoA hydratase domain-containing protein 3, mitochondrial | Cardiometabolic_II	TRUE	ECHDC3
rs72779875	10	11721401	-0.710819	0.0127533	1e-200	0.099936	G	A	Enoyl-CoA hydratase domain-containing protein 3, mitochondrial | Cardiometabolic_II	TRUE	ECHDC3
[truncated: 4,204 more rows]

## Sheet: Table S2
Supplementary Table 2 Summary of modifiable risk factor datasets used in the current study.
Modifiable traits	Modifiable traits	Samplesize	Ancestry	Sources
Smoking	Smoking initiation	1232091	European	GSCAN
	Cigarettes smoked per day	1232091	European	GSCAN
	Maternal smoking around birth	397732	European	UK Biobank
	Any parental history of lung cancer	407521	European	UK Biobank
	Pack years of smoking	142387	European	UK Biobank
	Smoking status: Never	359706	European	UK Biobank
COPD	COPD	20066/338303	European	FinnGen Cohort
Lipid	LDL-cholesterol	173082	European	GLGC
	HDL-cholesterol	187167	European	GLGC
	Triglycerides	177861	European	GLGC
	Total cholesterol	187365	European	GLGC
Body measurement factors	Body fat percentage	454633	European	UK Biobank
	Body mass index	681275	European	GIANT
	Waist circumference	407662	European	PMID 34017140
	Hip circumference	407662	European	PMID 34017140
Dietary	Average weekly beer intake	327634	European	UK Biobank
	Mineral and other dietary supplements: Fish oil	461384	European	UK Biobank
	Coffee intake	428860	European	UK Biobank
	Tea intake	447485	European	UK Biobank
	Milk intake	64943	European	UK Biobank
	Cheese intake	451486	European	UK Biobank
	Beef intake	64943	European	UK Biobank
	Fresh fruit intake	446462	European	UK Biobank
	Salad / raw vegetable intake	435435	European	UK Biobank
Lifestyle	Sleep duration	460099	European	UK Biobank
	Time spent watching television	437887	European	UK Biobank
	Moderate to vigorous physical activity levels	343827	European	PMID 29899525
	Leisure/social activities: Sports club or gym	461369	European	UK Biobank
Mental well-being	Mood swings	451619	European	UK Biobank
	Positive affect	410603	European	PMID 30643256
	Depressive symptoms	1067913	European	PMID 30643257
	Life satisfaction	80852	European	PMID 30643258
	Neuroticism	582989	European	PMID 30643259
	Well-being spectrum	2370390	European	PMID 30643260

## Sheet: Table S3
Supplementary Table 3 Full significant MR results for LUSC.
Outcome	Exposure	Chrome	Uniprot ID	Method	Nsnp	Beta	SE	Pval	OR	95%CI
LUSC	FKBPL	6	Q9UIM3	Wald ratio	1	-3.147	0.37632	6.1377e-17	0.042981	(0.02-0.09)
LUSC	CXCL8	4	P10145	Inverse variance weighted	14	0.443538	0.0764334	6.51638e-09	1.56	(1.34-1.81)
LUSC	PDIA3	15	P30101	Inverse variance weighted	2	1.41236	0.2539	2.65704e-08	4.10562	(2.50-6.75)
LUSC	CXCL8	4	P10145	Weighted median	14	0.51593	0.0992271	1.99844e-07	1.68	(1.38-2.03)
LUSC	TCL1A	14	P56279	Inverse variance weighted	4	0.253055	0.0493938	3.00371e-07	1.28795	(1.17-1.42)
LUSC	TCL1A	14	P56279	Weighted median	4	0.254316	0.0505467	4.87178e-07	1.28958	(1.17-1.42)
LUSC	DOK2	8	O60496	Inverse variance weighted	2	-1.04425	0.215906	1.32086e-06	0.351956	(0.23-0.54)
LUSC	GSTT2B	22	P0CG30	Inverse variance weighted	12	0.093042	0.0200632	3.52762e-06	1.09751	(1.06-1.14)
LUSC	FSTL1	3	Q12841	Inverse variance weighted	4	-0.377306	0.0814183	3.58374e-06	0.685706	(0.58-0.80)
LUSC	CEP43	6	O95684	Inverse variance weighted	2	-0.919812	0.201778	5.15094e-06	0.398594	(0.27-0.59)
LUSC	NCF2	1	P19878	Inverse variance weighted	2	-0.536807	0.117793	5.18391e-06	0.584612	(0.46-0.74)
LUSC	GSTT2B	22	P0CG30	Weighted median	12	0.104262	0.0238535	1.23709e-05	1.10989	(1.06-1.16)
LUSC	AXL	19	P30530	Inverse variance weighted	6	-0.297929	0.0685344	1.37921e-05	0.74	(0.65-0.85)
LUSC	AXL	19	P30530	Weighted median	6	-0.326701	0.0758106	1.63671e-05	0.72	(0.62-0.84)
LUSC	ADAMTSL4	1	Q6UY14	Inverse variance weighted	5	-0.281018	0.0660614	2.10081e-05	0.76	(0.66-0.86)
LUSC	USP28	11	Q96RU2	Inverse variance weighted	3	0.73121	0.17298	2.36676e-05	2.07759	(1.48-2.92)
LUSC	FSTL1	3	Q12841	Weighted median	4	-0.384658	0.0943813	4.59019e-05	0.680684	(0.57-0.82)
LUSC	ADAMTSL4	1	Q6UY14	Weighted median	5	-0.250445	0.0744744	0.000771458	0.78	(0.67-0.90)
LUSC	CXCL8	4	P10145	MR Egger	14	0.636742	0.145052	0.00088109	1.89	(1.42-2.51)
LUSC	GSTT2B	22	P0CG30	Weighted mode	12	0.103659	0.0237483	0.00112708	1.10922	(1.06-1.16)
LUSC	USP28	11	Q96RU2	Weighted median	3	0.653103	0.207636	0.00165844	1.92149	(1.28-2.89)
LUSC	CXCL8	4	P10145	Weighted mode	14	0.521003	0.14024	0.00259432	1.68	(1.28-2.22)
LUSC	GSTT2B	22	P0CG30	Simple mode	12	0.0971652	0.0276679	0.00486787	1.10204	(1.04-1.16)
LUSC	CXCL8	4	P10145	Simple mode	14	0.52219	0.163411	0.00702734	1.69	(1.22-2.32)
LUSC	AXL	19	P30530	Weighted mode	6	-0.325755	0.0839381	0.0116314	0.72	(0.61-0.85)
LUSC	TCL1A	14	P56279	Weighted mode	4	0.254398	0.0496326	0.0143782	1.28968	(1.17-1.42)
LUSC	AXL	19	P30530	Simple mode	6	-0.315944	0.102957	0.027825	0.73	(0.60-0.89)
LUSC	TCL1A	14	P56279	Simple mode	4	0.253132	0.0674906	0.0331021	1.28805	(1.13-1.47)
LUSC	ADAMTSL4	1	Q6UY14	Weighted mode	5	-0.24787	0.0823449	0.0395447	0.78	(0.66-0.92)
LUSC	FSTL1	3	Q12841	Weighted mode	4	-0.38415	0.111955	0.0414992	0.681029	(0.55-0.85)
LUSC	FSTL1	3	Q12841	Simple mode	4	-0.383566	0.120078	0.0495474	0.681427	(0.54-0.86)
LUSC	TCL1A	14	P56279	MR Egger	4	0.256705	0.0597572	0.050148	1.29266	(1.15-1.45)
LUSC	GSTT2B	22	P0CG30	MR Egger	12	0.0747244	0.0386359	0.0818817	1.07759	(1.00-1.16)
LUSC	AXL	19	P30530	MR Egger	6	-0.408524	0.192821	0.101495	0.66	(0.46-0.97)
LUSC	USP28	11	Q96RU2	Simple mode	3	0.653103	0.238763	0.111699	1.92149	(1.20-3.07)
LUSC	ADAMTSL4	1	Q6UY14	Simple mode	5	-0.228391	0.112712	0.112684	0.8	(0.64-0.99)
LUSC	USP28	11	Q96RU2	Weighted mode	3	0.653103	0.252623	0.122684	1.92149	(1.17-3.15)
LUSC	ADAMTSL4	1	Q6UY14	MR Egger	5	-0.671768	0.376166	0.172107	0.51	(0.24-1.07)
LUSC	FSTL1	3	Q12841	MR Egger	4	-0.431168	0.428011	0.419822	0.64975	(0.28-1.50)
LUSC	USP28	11	Q96RU2	MR Egger	3	0.471174	-	-	1.60187	(-- -)
Notes: MR: Mendelian randomization; LUSC: Squamous cell lung cancer; OR: odds ratio; 95%CI: confidence interval.

## Sheet: Table S4
Supplementary Table 4 Results of heterogeneity and pleiotropy analysis.
Outcome	Exposure	Method	Nsnp	Beta	SE	Pval	Q_Pvalue_MREgger	Q_Pvalue_IVW	Egger_Intercept_Pvalue
Squamous cell lung cancer	ADAMTSL4	Inverse variance weighted	5	-0.281018	0.0660614	2.10081e-05	0.76348	0.686277	0.368814
Squamous cell lung cancer	AXL	Inverse variance weighted	6	-0.297929	0.0685344	1.37921e-05	0.982806	0.978754	0.57264
Squamous cell lung cancer	CEP43	Inverse variance weighted	2	-0.919812	0.201778	5.15094e-06	-	1	-
Squamous cell lung cancer	CXCL8	Inverse variance weighted	14	0.443538	0.0764334	6.51638e-09	1	0.99916	0.143047
Squamous cell lung cancer	DOK2	Inverse variance weighted	2	-1.04425	0.215906	1.32086e-06	-	1	-
Squamous cell lung cancer	FKBPL	Wald ratio	1	-3.147	0.37632	6.1377e-17	-	-	-
Squamous cell lung cancer	FSTL1	Inverse variance weighted	4	-0.377306	0.0814183	3.58374e-06	1	0.999443	0.909732
Squamous cell lung cancer	GSTT2B	Inverse variance weighted	12	0.093042	0.0200632	3.52762e-06	0.601205	0.659598	0.591243
Squamous cell lung cancer	NCF2	Inverse variance weighted	2	-0.536807	0.117793	5.18391e-06	-	1	-
Squamous cell lung cancer	PDIA3	Inverse variance weighted	2	1.41236	0.2539	2.65704e-08	-	1	-
Squamous cell lung cancer	TCL1A	Inverse variance weighted	4	0.253055	0.0493938	3.00371e-07	1	0.999661	0.923498
Squamous cell lung cancer	USP28	Inverse variance weighted	3	0.73121	0.17298	2.36676e-05	1	0.771562	-

## Sheet: Table S5
Supplementary Table 5 Results of identified proteins in the bidirectional MR analysis and Steiger filtering.
Outcome	Exposure	Method	Nsnp	Beta	SE	Pval	Steiger filtering
FKBPL	Squamous cell lung cancer	Inverse variance weighted	8	-0.0690367	0.0444373	0.120285	Passed
DOK2	Squamous cell lung cancer	Inverse variance weighted	8	-0.0340153	0.0263052	0.195975	Passed
NCF2	Squamous cell lung cancer	Inverse variance weighted	8	-0.0305214	0.0273069	0.263687	Passed
GSST2B	Squamous cell lung cancer	Inverse variance weighted	8	-0.0157105	0.0153613	0.306434	Passed
FKBPL	Squamous cell lung cancer	MR Egger	8	-0.166544	0.153267	0.318917	Passed
DOK2	Squamous cell lung cancer	MR Egger	8	-0.0922818	0.09065	0.347956	Passed
FSTL1	Squamous cell lung cancer	Simple mode	8	0.0420435	0.0434123	0.365073	Passed
CXCL8	Squamous cell lung cancer	MR Egger	8	0.128537	0.135169	0.378353	Passed
ADAMTSL4	Squamous cell lung cancer	MR Egger	8	0.0519013	0.0556734	0.387186	Passed
USP28	Squamous cell lung cancer	Inverse variance weighted	8	-0.0149093	0.017373	0.390787	Passed
NCF2	Squamous cell lung cancer	MR Egger	8	-0.086801	0.0945843	0.394164	Passed
PDIA3	Squamous cell lung cancer	Weighted mode	8	-0.0256438	0.0286596	0.400627	Passed
CEP43	Squamous cell lung cancer	Inverse variance weighted	8	-0.0183782	0.024347	0.450342	Passed
USP28	Squamous cell lung cancer	MR Egger	8	-0.0453539	0.0575022	0.460287	Passed
CEP43	Squamous cell lung cancer	MR Egger	8	-0.0662313	0.0845989	0.463465	Passed
AXL	Squamous cell lung cancer	Inverse variance weighted	8	-0.0171203	0.025448	0.501103	Passed
FSTL1	Squamous cell lung cancer	Weighted mode	8	0.0202104	0.0301028	0.523509	Passed
PDIA3	Squamous cell lung cancer	Inverse variance weighted	8	-0.010792	0.0176002	0.53976	Passed
CEP43	Squamous cell lung cancer	Simple mode	8	0.0236477	0.037798	0.5514	Passed
TCL1A	Squamous cell lung cancer	Weighted median	8	-0.0128083	0.0223494	0.566582	Passed
ADAMTSL4	Squamous cell lung cancer	Weighted median	8	0.0113182	0.0208334	0.586943	Passed
GSST2B	Squamous cell lung cancer	Weighted mode	8	0.010475	0.0188714	0.596126	Passed
DOK2	Squamous cell lung cancer	Simple mode	8	0.0226416	0.0430689	0.615328	Passed
AXL	Squamous cell lung cancer	Weighted median	8	-0.0114781	0.0230625	0.618697	Passed
AXL	Squamous cell lung cancer	MR Egger	8	-0.0466723	0.0899974	0.622606	Passed
CEP43	Squamous cell lung cancer	Weighted mode	8	0.0149595	0.0297794	0.630839	Passed
ADAMTSL4	Squamous cell lung cancer	Weighted mode	8	0.0122097	0.0252119	0.642971	Passed
NCF2	Squamous cell lung cancer	Weighted mode	8	0.010979	0.0245133	0.667773	Passed
FKBPL	Squamous cell lung cancer	Weighted median	8	-0.0105222	0.0253697	0.678322	Passed
ADAMTSL4	Squamous cell lung cancer	Inverse variance weighted	8	0.00639235	0.016815	0.703828	Passed
ADAMTSL4	Squamous cell lung cancer	Simple mode	8	0.0109097	0.0279053	0.707457	Passed
FSTL1	Squamous cell lung cancer	Weighted median	8	0.00855566	0.0241251	0.722862	Passed
PDIA3	Squamous cell lung cancer	Weighted median	8	-0.00796271	0.0227371	0.726183	Passed
DOK2	Squamous cell lung cancer	Weighted median	8	-0.00850058	0.0248809	0.732614	Passed
NCF2	Squamous cell lung cancer	Weighted median	8	0.00758321	0.0224914	0.735996	Passed
TCL1A	Squamous cell lung cancer	MR Egger	8	-0.0359325	0.120122	0.774929	Passed
USP28	Squamous cell lung cancer	Weighted mode	8	0.00998445	0.0337037	0.775641	Passed
AXL	Squamous cell lung cancer	Weighted mode	8	-0.0079665	0.0269456	0.776074	Passed
USP28	Squamous cell lung cancer	Simple mode	8	0.0107734	0.0374625	0.781996	Passed
CXCL8	Squamous cell lung cancer	Weighted mode	8	-0.00703692	0.0256596	0.791816	Passed
PDIA3	Squamous cell lung cancer	MR Egger	8	0.0159436	0.0582442	0.793465	Passed
FSTL1	Squamous cell lung cancer	MR Egger	8	0.0237355	0.0893574	0.799419	Passed
TCL1A	Squamous cell lung cancer	Inverse variance weighted	8	-0.00741642	0.0337707	0.826174	Passed
FKBPL	Squamous cell lung cancer	Simple mode	8	0.00667253	0.0318455	0.840003	Passed
NCF2	Squamous cell lung cancer	Simple mode	8	-0.00612725	0.0292825	0.840215	Passed
CXCL8	Squamous cell lung cancer	Inverse variance weighted	8	0.0079902	0.0404686	0.843482	Passed
USP28	Squamous cell lung cancer	Weighted median	8	-0.00406189	0.022593	0.857321	Passed
GSST2B	Squamous cell lung cancer	Simple mode	8	0.00548792	0.0316894	0.867412	Passed
FSTL1	Squamous cell lung cancer	Inverse variance weighted	8	-0.00413283	0.0252108	0.869786	Passed
DOK2	Squamous cell lung cancer	Weighted mode	8	0.00507927	0.0322616	0.879343	Passed
CXCL8	Squamous cell lung cancer	Simple mode	8	0.004877	0.0323871	0.884551	Passed
TCL1A	Squamous cell lung cancer	Weighted mode	8	-0.00325265	0.024672	0.898824	Passed
PDIA3	Squamous cell lung cancer	Simple mode	8	0.00325593	0.035485	0.929463	Passed
AXL	Squamous cell lung cancer	Simple mode	8	-0.00343473	0.0374844	0.929558	Passed
FKBPL	Squamous cell lung cancer	Weighted mode	8	-0.00210477	0.0249499	0.935132	Passed
GSST2B	Squamous cell lung cancer	MR Egger	8	-0.00396156	0.0546957	0.944615	Passed
TCL1A	Squamous cell lung cancer	Simple mode	8	0.00131615	0.0298408	0.966052	Passed
GSST2B	Squamous cell lung cancer	Weighted median	8	0.000490907	0.015572	0.974851	Passed
CEP43	Squamous cell lung cancer	Weighted median	8	-0.000594038	0.025095	0.981115	Passed
CXCL8	Squamous cell lung cancer	Weighted median	8	-0.000460283	0.0231064	0.984107	Passed

## Sheet: Table S6
Supplementary Table 6 Colocalization analysis of LUSC-associated risk proteins.
Exposure	Method	Beta	SE	Pval	OR	OR_95%CI	Colocalization (±500kb)-PPH4
FKBPL	Wald ratio	-3.147	0.37632	6.1377e-17	0.042981	(0.02-0.09)	0.97798
PDIA3	Inverse variance weighted	1.41236	0.2539	2.65704e-08	4.10562	(2.50-6.75)	0.95696
TCL1A	Inverse variance weighted	0.253055	0.0493938	3.00371e-07	1.28795	(1.17-1.42)	0.899975
NCF2	Inverse variance weighted	-0.536807	0.117793	5.18391e-06	0.584612	(0.46-0.74)	0.769911
DOK2	Inverse variance weighted	-1.04425	0.215906	1.32086e-06	0.351956	(0.23-0.54)	0.75617
CEP43	Inverse variance weighted	-0.919812	0.201778	5.15094e-06	0.398594	(0.27-0.59)	0.615359
AXL	Inverse variance weighted	-0.297929	0.0685344	1.37921e-05	0.74	(0.65-0.85)	0.425729
USP28	Inverse variance weighted	0.73121	0.17298	2.36676e-05	2.07759	(1.48-2.92)	0.19849
ADAMTSL4	Inverse variance weighted	-0.281018	0.0660614	2.10081e-05	0.76	(0.66-0.86)	0.189628
CXCL8	Inverse variance weighted	0.443538	0.0764334	6.51638e-09	1.56	(1.34-1.81)	0.106869
FSTL1	Inverse variance weighted	-0.377306	0.0814183	3.58374e-06	0.685706	(0.58-0.80)	0.0487052
GSTT2B	Inverse variance weighted	0.093042	0.0200632	3.52762e-06	1.09751	(1.06-1.14)	0.0380343

## Sheet: Table S7
Supplementary Table 7 Results of differential expression analysis utilizing GEO datasets.
Gene	logFC	AveExpr	t-statistic	P-value	FDR-pvalue	B-statistic	Regulation
ADAMTSL4	-1.98559	5.15377	-9.76752	8.44302e-20	7.06094e-18	34.2418	down
AXL	-1.20969	7.83034	-5.79263	1.71533e-08	2.47712e-07	8.73639	down
DOK2	-1.11857	6.00354	-6.61387	1.66207e-10	3.81597e-09	13.2442	down
NCF2	-2.17535	7.18623	-6.08329	3.49968e-09	5.92017e-08	10.2787	down
FKBPL	0.525268	6.41455	4.92486	1.38172e-06	1.28222e-05	4.5015	/
USP28	0.64347	7.11357	4.46612	1.12081e-05	8.07883e-05	2.49907	/
TCL1A	0.260135	5.48254	1.49058	0.137099	0.227053	-6.02874	/
PDIA3	0.253339	7.49833	1.65017	0.099932	0.179123	-5.78089	/
CXCL8	-0.508428	8.48595	-1.06728	0.286686	0.399407	-6.56552	/
CEP43	0.0894429	7.68473	0.715362	0.474929	0.582754	-6.8774	/
FSTL1	-0.337652	7.82812	-0.673232	0.501306	0.607284	-6.90651	/
GSTT2B	/	/	/	/	/	/	/

## Sheet: Table S8
Supplementary Table 8 Results of differential expression analysis utilizing TCGA datasets.
Gene	logFC	AveExpr	t-statistic	P-value	FDR-pvalue	B-statistic	Regulation
ADAMTSL4	-2.86366	3.63089	-22.1994	1.20896e-78	4.19661e-77	168.301	down
AXL	-1.62355	5.4109	-11.3856	3.86241e-27	2.0944e-26	50.0253	down
DOK2	-2.74259	3.43084	-24.1103	1.93926e-88	8.61383e-87	190.83	down
NCF2	-2.25125	5.07519	-16.354	2.29389e-49	3.04827e-48	100.991	down
FKBPL	1.1387	2.9493	10.983	1.56836e-25	7.84582e-25	46.8217	up
USP28	1.04653	5.29248	11.161	3.08191e-26	1.59467e-25	48.0768	up
TCL1A	-0.26324	-1.15066	-0.810502	0.417999	0.452597	-7.08061	/
PDIA3	0.723747	9.1204	9.90622	2.05807e-21	8.38735e-21	36.9554	/
CXCL8	0.284241	5.75574	0.911746	0.362298	0.396006	-7.86096	/
CEP43	0.590465	3.23299	5.76236	1.37553e-08	2.81198e-08	8.25208	/
FSTL1	-0.397521	7.7614	-2.63507	0.00864678	0.0115261	-4.83409	/
GSTT2B	0.0430894	-0.0164033	0.195895	0.844764	0.861024	-7.46606	/

## Sheet: Table S9
Supplementary Table 9 Druggability assessment of identified LUSC-assocaited proteins.
Protein	Uniprot ID	Medication	Clinical phase	Druggability_tier	Molecule type	Action type	Indication
AXL	P30530	Gilteritinib	Approved	Tier 1	Small Molecule	inhibitor	Gilteritinib is an AXL receptor tyrosine kinase inhibitor used to treat relapsed or refractory acute myeloid leukemia.
		Batiraxcept	Investigational		Small Molecule	/	Batiraxcept is a novel inhibitor of the GAS6-AXL signaling pathway, which is considered one of the new targets for cancer therapy research. The United States Food and Drug Administration (FDA) granted fast-track designation to batiraxcept for the treatment of patients with platinum-resistant recurrent ovarian cancer and advanced or metastatic clear cell renal cell carcinoma (ccRCC) whose disease …
		AXL1717	Investigational		Small Molecule	inhibitor	AXL1717 inhibits the insulin-like growth factor 1 (IGF-1), which is often over expressed in lung tumors and can mediate the proliferation of lung cancer cells and resistance to therapy. Results of previous preclinical and clinical studies indicate that AXL1717 will be tolerable and effective in patients with previously-treated, advanced squamous cell carcinoma (SCC) and adenocarcinoma (AC) histol…
		Enapotamab vedotin	Investigational		Antibody	binder	Enapotatama buvedotin is an Aix inhibitor,which is under investigation in clinical trial NCT02988817 (Enapotamab Vedotin (Humax-axl-adc) Safety Study in Patients With Solid Tumors).
		XL999	Investigational		Small Molecule	inhibitor	Investigated for use/treatment in cancer/tumors (unspecified), lung cancer, and solid tumors. XL999 has the potential to prevent tumor growth — both directly by a novel effect on tumor cell proliferation and indirectly through inhibition of the host angiogenic response. XL999 induces a cell-cycle block by a mechanism distinct from those previously identified and exhibits broad antitumor activity …
		Glesatinib	Investigational		Small Molecule	/	Glesatinib is an experimental anti-cancer drug. It is in phase 2 clinical trials for non-small cell lung cancer (NSCLC). It is a spectrum selective tyrosine kinase inhibitor.
		Bemcentinib	Investigational		Small Molecule	inhibitor	Bemcentinib has been investigated for the treatment of Non-Small Cell Lung Cancer(NSCLC).
		Entrectinib	Approved		Small Molecule	/	Entrectinib is indicated for the treatment of metastatic ROS1-positive NSCLC in adults.Entrectinib is also indicated in adults and children over 12 years old for the treatment of NTRK gene fusion-positive solid tumors which have metastasized or for which surgical resection is likely to result in severe morbidity and for which has progressed on previous therapies or for which no comparable alterna…
		Cediranib	Investigational		Small Molecule	/	For the treatment of liver cancer, advanced non-small cell lung cancer (NSCLC), advanced colorectal cancer (CRC) and other solid tumors.
		Cabozantinib	Approved		Small Molecule	/	Cabozantinib is indicated for the treatment of progressive, metastatic medullary thyroid cancer. It is also indicated for the treatment of advanced renal cell carcinoma and for hepatocellular carcinoma in patients previously treated with sorafenib.
		Crizotinib	Approved		Small Molecule	/	Crizotinib is a receptor tyrosine kinase inhibitor used to treat metastatic non-small cell lung cancer (NSCLC) where the tumors have been confirmed to be anaplastic lymphoma kinase (ALK), or ROS1-positive.
		Teprotumumab	Approved		Antibody		Teprotumumab is a fully human monoclonal antibody directed against insulin-like growth factor-1 receptor for the treatment of thyroid eye disease.
		Glesatinib	Investigational		Small Molecule	inhibitor	Glesatinib is an experimental anti-cancer drug.It is in phase 2 clinical trials for non-small cell lung cancer (NSCLC).It is a spectrum selective tyrosine kinase inhibitor "for the treatment of non-small cell lung cancer (NSCLC) patients with genetic alterations of MET".
CXCL8	P10145	MDX-018	Investigational	Tier 1	Antibody	inhibitor	MDX-018 is a fully human antibody that is directed to IL-8 (interleukin-8) and may have potential application in oncology and inflammation. Trials will initially focus on studies to treat glioblastoma, a cancer of the central nervous system. Other possible indications include chronic obstructive pulmonary disease (COPD),NSCLC and pustular dermatoses.
		ABX-IL8	Investigational		Antibody	inhibitor	ABX-IL8 is a monoclonal antibody, an IL-8 inhibitor and interleukin-8 receptor antagonist drug used to treat chronic bronchitis and tumors.
		Deoxyspergualin	Investigational		Small Molecule		Deoxyspergualin is a cytokine inhibitor,which has been used in trials studying the treatment of Lupus Nephritis, Chronic Rejection, and Diabetes Mellitus, Type 1.
		Bevacizumab	Approved		Small Molecule	/	Bevacizumab is a monoclonal anti-vascular endothelial growth factor antibody used in combination with antineoplastic agents for the treatment of many types of cancer.
		Foscarnet	Approved		Small Molecule	/	Foscarnet is used for the treatment of CMV retinitis in patients with acquired immunodeficiency syndrome (AIDS) and for the treatment of acyclovir-resistant mucocutaneous HSV infectionS in immunocompromised patients.
		Cetuximab	Approved		Small Molecule	/	Cetuximab is an endothelial growth factor receptor binding fragment used to treat colorectal cancer as well as squamous cell carcinoma of the head and neck. It has also been investigated in advanced colorectal cancer, EGFR-expressing non-small cell lung cancer (NSCLC), and unresectable squamous cell skin cancer.
PDIA3	P30101	Copper	Approved	Tier 1	Small Molecule	unknown	For use in the supplementation of total parenteral nutrition and in contraception with intrauterine devices
		Zinc	Approved		Small Molecule	unknown	Zinc can be used for the treatment and prevention of zinc deficiency/its consequences, including stunted growth and acute diarrhea in children, and slowed wound healing. It is also utilized for boosting the immune system, treating the common cold and recurrent ear infections, as well as preventing lower respiratory tract infections
		Zinc acetate	Approved		Small Molecule	unknown	Zinc acetate is a medication used to treat zinc deficiency.
		Zinc chloride	Approved		Small Molecule	binder	Zinc chloride injections are indicated for use total parenteral nutrition to maintain zinc serum levels and prevent deficiency syndromes.
		Zinc sulfate	Approved		Small Molecule	binder	Zinc sulfate is a common zinc supplement in parenteral nutrition.
USP28	Q96RU2	PBSS-1113	Investigational	Tier 2	Small Molecule	inhibitor	PBSS-1113 is a USP28 inhibitor and USP25 inhibitor drug for the treatment of oncology, hematologic and lymphatic diseases.
CEP43	O95684	Brivanib	Investigational	Tier 2	Small Molecule	/	Brivanib is under investigation for the treatment of HepatoCellular Carcinoma. Brivanib has been investigated for the treatment of Solid Tumors, Hepato Cellular Carcinoma (HCC), and Metastatic Colorectal Cancer (MCRC).
NCF2	P19878	Phorbol 12-myristate 13-acetate diester	Investigational	Tier 2	Small Molecule	/	PTA can bind to PKC and activate PKC, which subsequently results in a cascade of cellular responses. It has been shown to be an effective cancer treatment for patients with myeloid cell leukemia and has been identified as a potential colorectal cancer treatment.
TCL1A	P56279	Exemestane	Approved	Tier 2	Small Molecule	/	Exemestane is an aromatase inhibitor used to treat breast cancer in postmenopausal women after treatment with tamoxifen.
		Estradiol valerate	Approved		Small Molecule	/	Estradiol valerate is an estradiol prodrug used to treat some effects of menopause, hypoestrogenism, androgen dependant carcinoma of the prostate, and in combination products for endometriosis and contraception.
ADAMTSL4	Q6UY14	Not currently listed as druggable	/	Tier 3	/	/	/
DOK2	O60496	Not currently listed as druggable	/	Tier 3	/	/	/
FSTL1	Q12841	Not currently listed as druggable	/	Tier 3	/	/	/
GSTT2B	P0CG30	Not currently listed as druggable	/	Tier 3	/	/	/
FKBPL	Q12841	Not currently listed as druggable	/	Tier 3	/	/	/
Notes: Druggable proteins were divided into three tiers, including targets of approved drugs and drugs in clinical development (tier 1), proteins closely related to drug targets or with associated drug-like compounds (tier 2), and extracellular proteins and members of key drug-target families (tier 3).

[truncated: 4 more sheets: Table S10, Table S11, Table S12, Table S13]
